# Supplementary material for: Change in population structure, policy adjustment, and China’s public pension sustainability
Source: PLoS One. 2025 Sep 26;20(9):e0331739. doi: 10.1371/journal.pone.0331739 (PMC12469360; doi:10.1371/journal.pone.0331739)
Supplement: S1 Data — (XLSX) [file pone.0331739.s001.xlsx]

## Sheet: 基准下城镇人口
年龄	2020	2021	2022	2023	2024	2025	2026	2027	2028	2029	2030	2031	2032	2033	2034	2035	2036	2037	2038	2039	2040	2041	2042	2043	2044	2045	2046	2047	2048	2049	2050
20	4.60227e+06	4.30741e+06	4.16674e+06	4.12261e+06	4.59222e+06	4.67327e+06	4.74983e+06	4.78708e+06	4.74379e+06	4.80739e+06	4.2529e+06	4.75215e+06	4.96968e+06	4.90401e+06	5.03387e+06	4.81729e+06	5.54967e+06	5.53233e+06	5.48015e+06	5.40675e+06	5.28281e+06	5.14166e+06	5.00944e+06	4.85829e+06	4.6952e+06	4.54065e+06	4.39302e+06	4.26478e+06	4.14785e+06	4.0477e+06	3.96061e+06	3.88637e+06
21	5.01225e+06	4.71414e+06	4.41826e+06	4.27646e+06	4.23112e+06	4.69935e+06	4.77906e+06	4.85423e+06	4.89006e+06	4.84535e+06	4.90746e+06	4.35163e+06	4.84926e+06	5.06523e+06	4.99805e+06	5.12635e+06	4.90829e+06	5.63897e+06	5.62012e+06	5.56641e+06	5.4915e+06	5.36605e+06	5.22337e+06	5.08962e+06	4.93693e+06	4.77227e+06	4.61616e+06	4.46694e+06	4.33711e+06	4.22273e+06	4.11677e+06	4.02807e+06
22	5.75182e+06	5.10694e+06	4.80798e+06	4.51118e+06	4.36839e+06	4.32197e+06	4.78896e+06	4.86749e+06	4.94144e+06	4.97605e+06	4.9301e+06	4.99094e+06	4.43397e+06	4.93019e+06	5.14482e+06	5.07636e+06	5.20332e+06	4.98402e+06	5.71324e+06	5.69308e+06	5.63809e+06	5.56188e+06	5.43514e+06	5.29118e+06	5.15612e+06	5.00211e+06	4.83613e+06	4.67868e+06	4.52812e+06	4.40046e+06	4.28116e+06	4.17384e+06
23	5.68685e+06	5.84623e+06	5.2006e+06	4.90072e+06	4.60297e+06	4.45912e+06	4.41159e+06	4.87729e+06	4.9546e+06	5.02732e+06	5.06067e+06	5.01347e+06	5.07303e+06	4.51492e+06	5.00972e+06	5.22299e+06	5.15325e+06	5.27888e+06	5.05834e+06	5.78606e+06	5.76462e+06	5.70833e+06	5.63082e+06	5.50279e+06	5.35752e+06	5.22114e+06	5.0658e+06	4.89849e+06	4.73971e+06	4.59133e+06	4.45876e+06	4.3381e+06
24	5.94684e+06	5.76923e+06	5.92775e+06	5.28144e+06	4.98074e+06	4.68212e+06	4.53732e+06	4.48879e+06	4.9533e+06	5.02952e+06	5.10112e+06	5.13336e+06	5.08506e+06	5.14347e+06	4.58439e+06	5.07791e+06	5.28999e+06	5.21912e+06	5.34358e+06	5.12197e+06	5.84834e+06	5.82575e+06	5.76832e+06	5.68968e+06	5.5605e+06	5.41409e+06	5.27655e+06	5.12006e+06	4.95159e+06	4.79474e+06	4.64207e+06	4.50832e+06
25	6.70201e+06	6.01953e+06	5.84125e+06	5.99896e+06	5.35204e+06	5.05058e+06	4.75118e+06	4.60552e+06	4.55607e+06	5.01949e+06	5.09471e+06	5.16532e+06	5.19655e+06	5.14727e+06	5.20466e+06	4.64475e+06	5.1371e+06	5.3481e+06	5.27625e+06	5.39966e+06	5.17711e+06	5.90223e+06	5.87863e+06	5.82019e+06	5.74052e+06	5.61034e+06	5.46291e+06	5.32435e+06	5.16684e+06	5.00009e+06	4.83943e+06	4.68573e+06
26	7.02996e+06	6.77456e+06	6.09157e+06	5.91257e+06	6.06943e+06	5.42186e+06	5.11961e+06	4.81938e+06	4.67284e+06	4.62245e+06	5.08476e+06	5.15898e+06	5.22857e+06	5.2588e+06	5.20853e+06	5.26489e+06	4.70414e+06	5.19533e+06	5.40526e+06	5.33242e+06	5.45477e+06	5.23129e+06	5.95516e+06	5.93053e+06	5.87106e+06	5.79037e+06	5.65916e+06	5.51071e+06	5.37112e+06	5.21533e+06	5.04478e+06	4.88309e+06
27	7.60089e+06	7.10222e+06	6.84618e+06	6.16263e+06	5.98288e+06	6.13886e+06	5.4906e+06	5.18754e+06	4.88647e+06	4.73903e+06	4.68769e+06	5.14887e+06	5.22207e+06	5.29065e+06	5.31986e+06	5.2686e+06	5.32394e+06	4.76236e+06	5.25239e+06	5.46124e+06	5.38742e+06	5.50871e+06	5.28427e+06	6.00688e+06	5.98122e+06	5.92072e+06	5.83899e+06	5.70676e+06	5.55729e+06	5.41941e+06	5.25982e+06	5.08825e+06
28	7.48618e+06	7.68315e+06	7.18382e+06	6.927e+06	6.24275e+06	6.06209e+06	6.21702e+06	5.56795e+06	5.26392e+06	4.96187e+06	4.81337e+06	4.76093e+06	5.22084e+06	5.29288e+06	5.36029e+06	5.38835e+06	5.33596e+06	5.39013e+06	4.82759e+06	5.31631e+06	5.52395e+06	5.44899e+06	5.56907e+06	5.34354e+06	6.06473e+06	6.03788e+06	5.97619e+06	5.89328e+06	5.75987e+06	5.61234e+06	5.47014e+06	5.30938e+06
29	7.77644e+06	7.55649e+06	7.75269e+06	7.25277e+06	6.99526e+06	6.3104e+06	6.12894e+06	6.28294e+06	5.63317e+06	5.3283e+06	5.0254e+06	4.876e+06	4.8226e+06	5.28138e+06	5.35242e+06	5.41883e+06	5.44589e+06	5.39253e+06	5.4457e+06	4.88236e+06	5.36993e+06	5.57651e+06	5.50058e+06	5.61961e+06	5.39314e+06	6.11306e+06	6.08518e+06	6.02248e+06	5.93854e+06	5.80681e+06	5.65557e+06	5.51236e+06
30	1.00453e+07	7.84235e+06	7.62181e+06	7.81722e+06	7.31675e+06	7.05855e+06	6.37313e+06	6.1909e+06	6.34398e+06	5.69356e+06	5.38791e+06	5.08421e+06	4.93395e+06	4.87965e+06	5.33733e+06	5.40741e+06	5.47286e+06	5.49898e+06	5.44471e+06	5.49693e+06	4.93287e+06	5.41932e+06	5.62488e+06	5.54802e+06	5.66604e+06	5.43869e+06	6.15737e+06	6.12852e+06	6.06485e+06	5.98248e+06	5.84725e+06	5.69508e+06
31	9.6726e+06	1.01125e+07	7.90956e+06	7.68837e+06	7.88294e+06	7.38185e+06	7.12291e+06	6.43688e+06	6.25383e+06	6.40596e+06	5.75485e+06	5.44837e+06	5.14384e+06	4.99268e+06	4.93745e+06	5.394e+06	5.46309e+06	5.52756e+06	5.55272e+06	5.49751e+06	5.54875e+06	4.98394e+06	5.46923e+06	5.67373e+06	5.59592e+06	5.71289e+06	5.48462e+06	6.20202e+06	6.17216e+06	6.1101e+06	6.02412e+06	5.88791e+06
32	9.18698e+06	9.73577e+06	1.01748e+07	7.97211e+06	7.75028e+06	7.94401e+06	7.44233e+06	7.18269e+06	6.49609e+06	6.31225e+06	6.46345e+06	5.81172e+06	5.50446e+06	5.19915e+06	5.04715e+06	4.99103e+06	5.44648e+06	5.51462e+06	5.57817e+06	5.6024e+06	5.5463e+06	5.59661e+06	5.03111e+06	5.51527e+06	5.71875e+06	5.64002e+06	5.75599e+06	5.52686e+06	6.24299e+06	6.21465e+06	6.14915e+06	6.06223e+06
33	9.72537e+06	9.24369e+06	9.79165e+06	1.02299e+07	8.0275e+06	7.80506e+06	7.99798e+06	7.4958e+06	7.23551e+06	6.54843e+06	6.36388e+06	6.51421e+06	5.86196e+06	5.55401e+06	5.24802e+06	5.09525e+06	5.03833e+06	5.49275e+06	5.56004e+06	5.62273e+06	5.64613e+06	5.58923e+06	5.63867e+06	5.07259e+06	5.55568e+06	5.75821e+06	5.67865e+06	5.79368e+06	5.56379e+06	6.28096e+06	6.24949e+06	6.18314e+06
34	8.5272e+06	9.78857e+06	9.30646e+06	9.85347e+06	1.02907e+07	8.08863e+06	7.86549e+06	8.05749e+06	7.55469e+06	7.29366e+06	6.60602e+06	6.42065e+06	6.57002e+06	5.91715e+06	5.60843e+06	5.30165e+06	5.14804e+06	5.09022e+06	5.54351e+06	5.60984e+06	5.67159e+06	5.69406e+06	5.63625e+06	5.68473e+06	5.11797e+06	5.59988e+06	5.80135e+06	5.72085e+06	5.83486e+06	5.6066e+06	6.31993e+06	6.2875e+06
35	7.47074e+06	8.58993e+06	9.85001e+06	9.36747e+06	9.91347e+06	1.03497e+07	8.14798e+06	7.92413e+06	8.11519e+06	7.6118e+06	7.35004e+06	6.66185e+06	6.47568e+06	6.62407e+06	5.97064e+06	5.66115e+06	5.35361e+06	5.19917e+06	5.14047e+06	5.59261e+06	5.65799e+06	5.71879e+06	5.74032e+06	5.68161e+06	5.72913e+06	5.16173e+06	5.64242e+06	5.84283e+06	5.76141e+06	5.87685e+06	5.64525e+06	6.35724e+06
36	7.52393e+06	7.53645e+06	8.65433e+06	9.91299e+06	9.42997e+06	9.97486e+06	1.04101e+07	8.20871e+06	7.9841e+06	8.17414e+06	7.67013e+06	7.4076e+06	6.71887e+06	6.53186e+06	6.67922e+06	6.0252e+06	5.71492e+06	5.40661e+06	5.25131e+06	5.19169e+06	5.64261e+06	5.707e+06	5.7668e+06	5.78735e+06	5.72769e+06	5.7742e+06	5.20613e+06	5.68554e+06	5.88482e+06	5.80502e+06	5.91677e+06	5.68431e+06
37	7.38419e+06	7.59002e+06	7.60185e+06	8.71835e+06	9.97551e+06	9.49198e+06	1.00357e+07	1.04698e+07	8.26888e+06	8.04349e+06	8.23249e+06	7.72786e+06	7.46454e+06	6.77527e+06	6.58741e+06	6.73372e+06	6.07914e+06	5.76807e+06	5.45899e+06	5.30282e+06	5.24227e+06	5.69195e+06	5.75532e+06	5.81411e+06	5.83365e+06	5.77304e+06	5.81851e+06	5.24978e+06	5.72788e+06	5.92862e+06	5.84522e+06	5.95588e+06
38	8.38863e+06	7.44914e+06	7.65416e+06	7.66527e+06	8.78029e+06	1.00358e+07	9.55181e+06	1.00943e+07	1.05273e+07	8.3269e+06	8.10074e+06	8.28868e+06	7.78346e+06	7.51938e+06	6.82961e+06	6.64092e+06	6.78619e+06	6.13108e+06	5.81927e+06	5.50943e+06	5.35241e+06	5.29095e+06	5.73936e+06	5.80171e+06	5.85949e+06	5.87803e+06	5.81646e+06	5.8609e+06	5.29156e+06	5.7709e+06	5.9679e+06	5.88354e+06
39	7.2855e+06	8.45067e+06	7.51122e+06	7.7154e+06	7.72577e+06	8.83922e+06	1.00931e+07	9.60858e+06	1.01499e+07	1.05816e+07	8.38194e+06	8.15503e+06	8.34192e+06	7.83615e+06	7.57134e+06	6.88114e+06	6.69164e+06	6.83589e+06	6.18032e+06	5.86779e+06	5.55724e+06	5.39941e+06	5.33705e+06	5.78418e+06	5.84552e+06	5.9023e+06	5.91986e+06	5.85736e+06	5.90078e+06	5.33339e+06	5.80885e+06	6.00472e+06
40	6.98871e+06	7.35104e+06	8.51459e+06	7.57518e+06	7.77843e+06	7.78799e+06	8.8997e+06	1.01517e+07	9.6667e+06	1.02066e+07	1.06371e+07	8.43826e+06	8.21057e+06	8.39633e+06	7.89001e+06	7.62445e+06	6.93382e+06	6.7435e+06	6.88666e+06	6.23065e+06	5.91738e+06	5.6061e+06	5.4474e+06	5.3841e+06	5.82985e+06	5.89013e+06	5.94585e+06	5.96236e+06	5.89888e+06	5.94388e+06	5.37327e+06	5.8473e+06
41	7.16752e+06	7.04437e+06	7.40578e+06	8.56762e+06	7.62842e+06	7.83078e+06	7.8396e+06	8.94955e+06	1.01996e+07	9.7143e+06	1.02529e+07	1.06821e+07	8.48453e+06	8.25619e+06	8.44093e+06	7.93423e+06	7.66808e+06	6.97723e+06	6.78622e+06	6.92841e+06	6.27215e+06	5.9583e+06	5.64644e+06	5.48703e+06	5.42291e+06	5.86735e+06	5.92669e+06	5.98146e+06	5.99707e+06	5.93504e+06	5.97678e+06	5.40582e+06
42	7.01776e+06	7.22582e+06	7.10216e+06	7.46254e+06	8.62256e+06	7.68355e+06	7.88495e+06	7.89298e+06	9.00106e+06	1.02491e+07	9.76341e+06	1.03006e+07	1.07286e+07	8.53221e+06	8.30319e+06	8.48684e+06	7.97976e+06	7.71298e+06	7.02189e+06	6.83017e+06	6.97134e+06	6.31481e+06	6.00034e+06	5.68787e+06	5.52769e+06	5.46271e+06	5.90578e+06	5.96411e+06	6.0179e+06	6.03495e+06	5.96961e+06	6.01037e+06
43	6.46344e+06	7.05735e+06	7.26473e+06	7.14072e+06	7.50017e+06	8.65831e+06	7.71984e+06	7.92043e+06	7.92786e+06	9.03406e+06	1.02801e+07	9.79431e+06	1.03303e+07	1.07571e+07	8.5626e+06	8.33316e+06	8.51594e+06	8.0088e+06	7.74168e+06	7.05073e+06	6.85856e+06	6.99891e+06	6.34247e+06	6.02768e+06	5.71489e+06	5.55422e+06	5.48862e+06	5.93048e+06	5.98804e+06	6.04284e+06	6.0574e+06	5.99145e+06
44	7.21783e+06	6.50685e+06	7.09953e+06	7.30614e+06	7.18174e+06	7.54016e+06	8.69626e+06	7.75835e+06	7.95805e+06	7.96482e+06	9.069e+06	1.03128e+07	9.82697e+06	1.03616e+07	1.07871e+07	8.59469e+06	8.36481e+06	8.54663e+06	8.03943e+06	7.77194e+06	7.08113e+06	6.88847e+06	7.02794e+06	6.37159e+06	6.05644e+06	5.7433e+06	5.58208e+06	5.51582e+06	5.95637e+06	6.015e+06	6.06708e+06	6.08087e+06
45	7.21866e+06	7.2584e+06	6.5479e+06	7.13928e+06	7.34509e+06	7.22029e+06	7.57763e+06	8.73159e+06	7.79433e+06	7.99313e+06	7.99924e+06	9.1013e+06	1.03428e+07	9.85695e+06	1.03902e+07	1.08145e+07	8.62424e+06	8.39396e+06	8.57483e+06	8.06763e+06	7.79982e+06	7.10922e+06	6.9161e+06	7.05469e+06	6.3985e+06	6.08302e+06	5.76957e+06	5.60785e+06	5.54094e+06	5.98201e+06	6.03795e+06	6.08923e+06
46	7.66318e+06	7.25525e+06	7.29446e+06	6.5846e+06	7.17455e+06	7.37952e+06	7.25435e+06	7.61056e+06	8.76214e+06	7.82574e+06	8.02361e+06	8.02909e+06	9.12883e+06	1.03678e+07	9.88205e+06	1.04138e+07	1.08368e+07	8.64929e+06	8.41867e+06	8.59859e+06	8.09153e+06	7.82347e+06	7.13326e+06	6.93976e+06	7.07746e+06	6.42159e+06	6.10589e+06	5.79222e+06	5.63005e+06	5.56431e+06	6.0022e+06	6.05735e+06
47	7.80887e+06	7.70423e+06	7.29644e+06	7.33503e+06	6.62576e+06	7.21415e+06	7.41818e+06	7.29257e+06	7.64753e+06	8.79658e+06	7.86102e+06	8.05787e+06	8.06264e+06	9.1599e+06	1.03962e+07	9.9105e+06	1.04406e+07	1.08622e+07	8.67752e+06	8.44652e+06	8.62538e+06	8.11841e+06	7.85006e+06	7.16019e+06	6.96622e+06	7.10294e+06	6.44736e+06	6.13137e+06	5.81742e+06	5.6567e+06	5.58829e+06	6.02467e+06
48	7.6666e+06	7.8325e+06	7.7277e+06	7.32024e+06	7.35835e+06	6.64994e+06	7.23684e+06	7.44008e+06	7.31422e+06	7.66807e+06	8.81459e+06	7.88023e+06	8.07623e+06	8.0805e+06	9.17532e+06	1.04089e+07	9.9236e+06	1.04523e+07	1.08725e+07	8.69126e+06	8.46011e+06	8.63811e+06	8.13153e+06	7.86313e+06	7.17393e+06	6.97975e+06	7.11569e+06	6.46072e+06	6.14471e+06	5.83214e+06	5.66976e+06	5.60091e+06
49	7.76383e+06	7.66987e+06	7.83519e+06	7.73044e+06	7.32366e+06	7.36143e+06	6.6544e+06	7.23974e+06	7.44229e+06	7.31646e+06	7.66924e+06	8.81293e+06	7.88042e+06	8.07572e+06	8.07971e+06	9.17182e+06	1.04024e+07	9.91791e+06	1.04451e+07	1.08641e+07	8.68746e+06	8.45649e+06	8.63377e+06	8.12805e+06	7.85996e+06	7.17198e+06	6.9779e+06	7.11324e+06	6.45941e+06	6.14452e+06	5.83157e+06	5.66925e+06
50	8.56538e+06	7.7703e+06	7.67633e+06	7.84098e+06	7.73624e+06	7.33013e+06	7.3675e+06	6.66189e+06	7.24553e+06	7.44731e+06	7.32146e+06	7.67306e+06	8.81371e+06	7.88312e+06	8.07762e+06	8.08127e+06	9.17048e+06	1.03978e+07	9.91417e+06	1.04398e+07	1.08574e+07	8.68558e+06	8.45476e+06	8.63121e+06	8.12635e+06	7.85854e+06	7.1718e+06	6.97778e+06	7.11244e+06	6.4607e+06	6.14521e+06	5.83261e+06
51	7.91744e+06	8.56398e+06	7.77085e+06	7.67692e+06	7.84089e+06	7.73621e+06	7.33091e+06	7.36791e+06	6.66392e+06	7.24575e+06	7.44676e+06	7.32096e+06	7.67135e+06	8.80872e+06	7.88033e+06	8.07403e+06	8.0774e+06	9.16349e+06	1.03874e+07	9.90469e+06	1.04286e+07	1.08449e+07	8.67841e+06	8.44784e+06	8.62348e+06	8.11965e+06	7.85225e+06	7.16696e+06	6.9731e+06	7.10789e+06	6.45673e+06	6.1417e+06
52	8.63596e+06	7.92232e+06	8.56678e+06	7.77562e+06	7.68167e+06	7.84487e+06	7.74018e+06	7.33566e+06	7.37221e+06	6.66985e+06	7.24974e+06	7.44987e+06	7.32407e+06	7.67313e+06	8.80701e+06	7.88085e+06	8.07366e+06	8.07666e+06	9.15943e+06	1.03796e+07	9.89792e+06	1.042e+07	1.08347e+07	8.67386e+06	8.44349e+06	8.61822e+06	8.1154e+06	7.84835e+06	7.16452e+06	6.97175e+06	7.10478e+06	6.45499e+06
53	6.54297e+06	8.63857e+06	7.92679e+06	8.56903e+06	7.77995e+06	7.68596e+06	7.84834e+06	7.74364e+06	7.33995e+06	7.37601e+06	6.67538e+06	7.25321e+06	7.45242e+06	7.32662e+06	7.67427e+06	8.80448e+06	7.88068e+06	8.07256e+06	8.07518e+06	9.15444e+06	1.03708e+07	9.89008e+06	1.04103e+07	1.08233e+07	8.66838e+06	8.43821e+06	8.61197e+06	8.11023e+06	7.84355e+06	7.1623e+06	6.96859e+06	7.10082e+06
54	7.5049e+06	6.54649e+06	8.63487e+06	7.92523e+06	8.56504e+06	7.77833e+06	7.68437e+06	7.84589e+06	7.74125e+06	7.33855e+06	7.37415e+06	6.67554e+06	7.25114e+06	7.4494e+06	7.32367e+06	7.66983e+06	8.796e+06	7.87494e+06	8.06585e+06	8.06814e+06	9.14356e+06	1.03556e+07	9.87615e+06	1.03943e+07	1.08056e+07	8.65735e+06	8.4275e+06	8.60027e+06	8.09982e+06	7.83458e+06	7.15421e+06	6.96073e+06
	2.60949e+08	2.59566e+08	2.58977e+08	2.56236e+08	2.54654e+08	2.52491e+08	2.51168e+08	2.4995e+08	2.48502e+08	2.47195e+08	2.45707e+08	2.44654e+08	2.44485e+08	2.43643e+08	2.42703e+08	2.41641e+08	2.40934e+08	2.39057e+08	2.38019e+08	2.36687e+08	2.352e+08	2.32471e+08	2.28377e+08	2.2459e+08	2.20102e+08	2.15031e+08	2.11936e+08	2.08918e+08	2.05587e+08	2.02709e+08	1.99906e+08	1.97683e+08
55	8.21226e+06	8.09174e+06	7.06154e+06	9.30523e+06	8.54245e+06	9.22959e+06	8.38399e+06	8.2827e+06	8.45591e+06	8.34315e+06	7.91005e+06	7.94793e+06	7.19692e+06	7.81506e+06	8.02778e+06	7.89231e+06	8.2639e+06	9.47367e+06	8.48363e+06	8.68841e+06	8.69051e+06	9.84577e+06	1.11478e+07	1.06323e+07	1.11886e+07	1.16302e+07	9.3214e+06	9.07394e+06	9.25913e+06	8.72199e+06	8.43556e+06	7.70401e+06
56	7.90678e+06	8.20789e+06	8.08765e+06	7.06104e+06	9.29574e+06	8.53564e+06	9.21976e+06	8.37716e+06	8.27593e+06	8.4481e+06	8.33546e+06	7.90365e+06	7.94099e+06	7.19254e+06	7.80796e+06	8.01954e+06	7.88423e+06	8.25401e+06	9.4588e+06	8.47223e+06	8.67586e+06	8.6776e+06	9.82811e+06	1.11249e+07	1.0611e+07	1.11647e+07	1.16042e+07	9.30384e+06	9.05684e+06	9.24186e+06	8.70538e+06	8.41964e+06
57	8.8424e+06	7.89693e+06	8.1967e+06	8.07682e+06	7.05417e+06	9.27912e+06	8.522e+06	9.2029e+06	8.36363e+06	8.26253e+06	8.43365e+06	8.32121e+06	7.89088e+06	7.92772e+06	7.18215e+06	7.79467e+06	8.00509e+06	7.87004e+06	8.23794e+06	9.43737e+06	8.45468e+06	8.65715e+06	8.65857e+06	9.80398e+06	1.10951e+07	1.0583e+07	1.11341e+07	1.15713e+07	9.28024e+06	9.03471e+06	9.21765e+06	8.68308e+06
58	6.39511e+06	8.82438e+06	7.88295e+06	8.18128e+06	8.0618e+06	7.04351e+06	9.2578e+06	8.50398e+06	9.18138e+06	8.34578e+06	8.24487e+06	8.41487e+06	8.30268e+06	7.874e+06	7.91034e+06	7.16795e+06	7.77734e+06	7.98654e+06	7.85181e+06	8.21769e+06	9.4113e+06	8.43289e+06	8.63411e+06	8.63523e+06	9.77509e+06	1.106e+07	1.05499e+07	1.10982e+07	1.1533e+07	9.25299e+06	9.00728e+06	9.18896e+06
59	3.56093e+06	6.38116e+06	8.79751e+06	7.86064e+06	8.15741e+06	8.03844e+06	7.02507e+06	9.22756e+06	8.47748e+06	9.15105e+06	8.31963e+06	8.219e+06	8.38785e+06	8.27603e+06	7.84928e+06	7.88514e+06	7.14639e+06	7.75238e+06	7.96031e+06	7.82601e+06	8.18973e+06	9.37694e+06	8.40339e+06	8.60332e+06	8.60418e+06	9.73795e+06	1.1016e+07	1.05083e+07	1.10534e+07	1.14864e+07	9.21717e+06	8.97233e+06
60	4.3511e+06	3.55982e+06	6.36342e+06	8.76544e+06	7.83364e+06	8.12869e+06	8.0103e+06	7.00243e+06	9.19182e+06	8.44591e+06	9.11526e+06	8.28851e+06	8.18822e+06	8.3558e+06	8.24441e+06	7.81984e+06	7.85519e+06	7.12052e+06	7.72276e+06	7.92929e+06	7.79552e+06	8.15687e+06	9.33699e+06	8.36885e+06	8.56737e+06	8.56798e+06	9.69501e+06	1.09655e+07	1.04605e+07	1.10029e+07	1.14323e+07	9.17584e+06
61	3.92519e+06	4.34139e+06	3.55495e+06	6.34053e+06	8.72702e+06	7.80076e+06	8.09396e+06	7.97622e+06	6.97436e+06	9.14958e+06	8.40824e+06	9.07305e+06	8.25139e+06	8.15151e+06	8.31777e+06	8.20689e+06	7.78473e+06	7.81959e+06	7.08938e+06	7.68759e+06	7.89266e+06	7.75949e+06	8.11831e+06	9.29078e+06	8.32857e+06	8.5256e+06	8.52598e+06	9.64573e+06	1.09081e+07	1.04067e+07	1.09447e+07	1.13711e+07
62	4.88733e+06	3.91235e+06	4.32543e+06	3.54439e+06	6.31009e+06	8.67946e+06	7.75938e+06	8.05059e+06	7.93363e+06	6.93846e+06	9.09809e+06	8.36186e+06	9.02172e+06	8.20576e+06	8.1064e+06	8.27126e+06	8.16102e+06	7.74159e+06	7.77597e+06	7.05076e+06	7.64459e+06	7.8481e+06	7.71568e+06	8.07176e+06	9.23585e+06	8.28026e+06	8.47572e+06	8.47591e+06	9.58768e+06	1.08416e+07	1.0343e+07	1.0877e+07
63	5.26449e+06	4.86302e+06	3.89546e+06	4.30509e+06	3.53006e+06	6.27372e+06	8.62412e+06	7.71094e+06	7.99995e+06	7.88388e+06	6.89618e+06	9.03853e+06	8.308e+06	8.96239e+06	8.15279e+06	8.05404e+06	8.21739e+06	8.10789e+06	7.69152e+06	7.7254e+06	7.00578e+06	7.59478e+06	7.79659e+06	7.66503e+06	8.01811e+06	9.17291e+06	8.22471e+06	8.41845e+06	8.41847e+06	9.52194e+06	1.07655e+07	1.02706e+07
64	4.82555e+06	5.23265e+06	4.83449e+06	3.87488e+06	4.28084e+06	3.51225e+06	6.23238e+06	8.56255e+06	7.65676e+06	7.94344e+06	7.82834e+06	6.84866e+06	8.97258e+06	8.24816e+06	8.89676e+06	8.09397e+06	7.99591e+06	8.15767e+06	8.04899e+06	7.63594e+06	7.66932e+06	6.95569e+06	7.53956e+06	7.73958e+06	7.60896e+06	7.95887e+06	9.10379e+06	8.1635e+06	8.35544e+06	8.35577e+06	9.44938e+06	1.06824e+07
65	5.01042e+06	4.78159e+06	5.18462e+06	4.79039e+06	3.84011e+06	4.24194e+06	3.48093e+06	6.17394e+06	8.48079e+06	7.58371e+06	7.86783e+06	7.75399e+06	6.78376e+06	8.88647e+06	8.16928e+06	8.81131e+06	8.01656e+06	7.91945e+06	8.07952e+06	7.97193e+06	7.56288e+06	7.59583e+06	6.8893e+06	7.46737e+06	7.66548e+06	7.53611e+06	7.8825e+06	9.01611e+06	8.08516e+06	8.2753e+06	8.27548e+06	9.35835e+06
66	4.90415e+06	4.95908e+06	4.73292e+06	5.1315e+06	4.74157e+06	3.80155e+06	4.19885e+06	3.44616e+06	6.10943e+06	8.39071e+06	7.50321e+06	7.7845e+06	7.67203e+06	6.71218e+06	8.79164e+06	8.08239e+06	8.71721e+06	7.93129e+06	7.83522e+06	7.99345e+06	7.88706e+06	7.4824e+06	7.51489e+06	6.81615e+06	7.38786e+06	7.58386e+06	7.45587e+06	7.7984e+06	8.91962e+06	7.99903e+06	8.18693e+06	8.18709e+06
67	4.35657e+06	4.85237e+06	4.90673e+06	4.68329e+06	5.07734e+06	4.6918e+06	3.76219e+06	4.15489e+06	3.41067e+06	6.04368e+06	8.29897e+06	7.42121e+06	7.69961e+06	7.58855e+06	6.63926e+06	8.69507e+06	7.99389e+06	8.6214e+06	7.84445e+06	7.74943e+06	7.90579e+06	7.80063e+06	7.40043e+06	7.43245e+06	6.74163e+06	7.30688e+06	7.50073e+06	7.37415e+06	7.71276e+06	8.8215e+06	7.9112e+06	8.09695e+06
68	4.31499e+06	4.303e+06	4.79205e+06	4.84577e+06	4.62545e+06	5.01429e+06	4.6338e+06	3.71621e+06	4.10362e+06	3.36916e+06	5.96733e+06	8.19267e+06	7.32616e+06	7.60123e+06	7.49179e+06	6.55467e+06	8.58325e+06	7.89137e+06	8.51046e+06	7.74385e+06	7.65006e+06	7.80427e+06	7.70053e+06	7.30548e+06	7.33698e+06	6.65528e+06	7.21309e+06	7.40448e+06	7.27951e+06	7.61375e+06	8.70783e+06	7.80953e+06
69	3.60858e+06	4.25633e+06	4.24467e+06	4.72643e+06	4.77945e+06	4.5625e+06	4.94571e+06	4.57068e+06	3.66611e+06	4.0478e+06	3.32389e+06	5.88438e+06	8.07734e+06	7.223e+06	7.49447e+06	7.38677e+06	6.46285e+06	8.46197e+06	7.78016e+06	8.39015e+06	7.63473e+06	7.54227e+06	7.69416e+06	7.59196e+06	7.20248e+06	7.23342e+06	6.5616e+06	7.11136e+06	7.30008e+06	7.17701e+06	7.50624e+06	8.58461e+06
70	3.50946e+06	3.55167e+06	4.18844e+06	4.17715e+06	4.65058e+06	4.70278e+06	4.48971e+06	4.86645e+06	4.4977e+06	3.60806e+06	3.9832e+06	3.27141e+06	5.7887e+06	7.94456e+06	7.1042e+06	7.37152e+06	7.26582e+06	6.35704e+06	8.32241e+06	7.65214e+06	8.25171e+06	7.50912e+06	7.41818e+06	7.56743e+06	7.46699e+06	7.08392e+06	7.11423e+06	6.45373e+06	6.99428e+06	7.18007e+06	7.05889e+06	7.38255e+06
71	3.26587e+06	3.44452e+06	3.48584e+06	4.11003e+06	4.09915e+06	4.56304e+06	4.61432e+06	4.40566e+06	4.775e+06	4.41344e+06	3.54094e+06	3.90859e+06	3.21069e+06	5.6785e+06	7.79188e+06	6.96756e+06	7.23011e+06	7.12669e+06	6.2353e+06	8.16201e+06	7.50496e+06	8.0926e+06	7.3647e+06	7.27553e+06	7.42176e+06	7.32334e+06	6.94763e+06	6.97721e+06	6.3297e+06	6.85982e+06	7.04197e+06	6.92312e+06
72	2.79239e+06	3.20231e+06	3.37734e+06	3.41773e+06	4.02897e+06	4.01849e+06	4.47257e+06	4.52288e+06	4.31874e+06	4.68046e+06	4.32632e+06	3.4715e+06	3.83144e+06	3.14786e+06	5.56468e+06	7.63427e+06	6.82653e+06	7.08411e+06	6.98303e+06	6.1096e+06	7.99647e+06	7.35304e+06	7.9284e+06	7.21563e+06	7.12827e+06	7.27139e+06	7.17505e+06	6.80693e+06	6.83579e+06	6.20179e+06	6.72087e+06	6.8994e+06
73	2.69121e+06	2.72944e+06	3.12947e+06	3.30039e+06	3.33972e+06	3.93625e+06	3.92623e+06	4.36917e+06	4.41838e+06	4.21939e+06	4.57245e+06	4.22673e+06	3.39203e+06	3.74322e+06	3.07591e+06	5.43481e+06	7.45467e+06	6.66579e+06	6.91772e+06	6.81928e+06	5.96627e+06	7.80789e+06	7.17993e+06	7.74136e+06	7.04578e+06	6.96049e+06	7.10009e+06	7.0061e+06	6.64663e+06	6.6748e+06	6.05587e+06	6.56258e+06
74	2.42666e+06	2.62413e+06	2.66131e+06	3.0507e+06	3.21718e+06	3.25539e+06	3.8361e+06	3.82655e+06	4.25754e+06	4.30556e+06	4.11208e+06	4.45583e+06	4.11919e+06	3.30614e+06	3.64793e+06	2.99814e+06	5.29474e+06	7.26111e+06	6.49254e+06	6.73836e+06	6.64276e+06	5.81176e+06	7.60469e+06	6.99339e+06	7.53983e+06	6.86274e+06	6.77968e+06	6.91549e+06	6.82405e+06	6.47402e+06	6.50118e+06	5.8986e+06
75	2.20164e+06	2.35862e+06	2.55031e+06	2.58635e+06	2.96411e+06	3.12575e+06	3.16274e+06	3.72615e+06	3.71712e+06	4.13505e+06	4.18176e+06	3.9943e+06	4.32787e+06	4.00116e+06	3.2118e+06	3.54333e+06	2.91269e+06	5.1412e+06	7.04912e+06	6.30279e+06	6.54191e+06	6.4494e+06	5.64247e+06	7.38221e+06	6.7891e+06	7.31918e+06	6.66229e+06	6.58167e+06	6.71336e+06	6.62483e+06	6.28485e+06	6.31107e+06
76	2.07584e+06	2.13202e+06	2.28393e+06	2.46932e+06	2.50412e+06	2.86921e+06	3.02556e+06	3.06122e+06	3.60578e+06	3.59732e+06	4.00102e+06	4.04631e+06	3.86542e+06	4.18789e+06	3.87201e+06	3.1085e+06	3.42883e+06	2.81909e+06	4.97334e+06	6.81754e+06	6.09546e+06	6.32727e+06	6.23814e+06	5.45748e+06	7.13922e+06	6.56595e+06	7.07819e+06	6.44334e+06	6.36538e+06	6.49271e+06	6.40708e+06	6.07821e+06
77	1.8365e+06	2.00804e+06	2.06206e+06	2.20885e+06	2.38791e+06	2.42147e+06	2.77386e+06	2.9249e+06	2.95923e+06	3.4849e+06	3.47696e+06	3.86643e+06	3.91028e+06	3.73592e+06	4.04726e+06	3.74224e+06	3.00469e+06	3.31383e+06	2.72504e+06	4.80486e+06	6.5852e+06	5.88752e+06	6.1119e+06	6.02611e+06	5.27186e+06	6.89545e+06	6.34206e+06	6.83644e+06	6.22365e+06	6.1485e+06	6.27119e+06	6.18858e+06
78	1.73142e+06	1.76369e+06	1.92827e+06	1.97979e+06	2.12063e+06	2.29231e+06	2.32443e+06	2.66204e+06	2.80689e+06	2.83969e+06	3.34338e+06	3.33603e+06	3.70896e+06	3.75112e+06	3.58436e+06	3.88275e+06	3.59038e+06	2.8831e+06	3.17921e+06	2.61484e+06	4.60799e+06	6.31397e+06	5.64473e+06	5.86045e+06	5.77854e+06	5.05507e+06	6.61097e+06	6.08073e+06	6.55432e+06	5.96736e+06	5.89518e+06	6.01266e+06
79	1.65991e+06	1.65481e+06	1.68571e+06	1.84286e+06	1.89174e+06	2.02622e+06	2.19003e+06	2.22062e+06	2.5425e+06	2.68074e+06	2.71192e+06	3.19221e+06	3.18547e+06	3.54081e+06	3.58116e+06	3.42245e+06	3.70704e+06	3.42816e+06	2.75317e+06	3.03542e+06	2.49706e+06	4.39792e+06	6.02474e+06	5.38587e+06	5.59227e+06	5.51445e+06	4.82386e+06	6.30766e+06	5.80206e+06	6.25368e+06	5.69391e+06	5.62506e+06
80	1.53708e+06	1.57945e+06	1.57443e+06	1.60386e+06	1.75322e+06	1.79939e+06	1.92718e+06	2.08277e+06	2.11176e+06	2.41723e+06	2.54855e+06	2.57805e+06	3.0339e+06	3.02775e+06	3.36477e+06	3.40321e+06	3.25285e+06	3.52303e+06	3.25823e+06	2.61703e+06	2.88483e+06	2.37366e+06	4.17811e+06	5.72228e+06	5.11521e+06	5.31178e+06	5.23818e+06	4.58201e+06	5.99053e+06	5.51078e+06	5.93919e+06	5.40795e+06
81	1.24162e+06	1.44772e+06	1.48735e+06	1.48242e+06	1.51019e+06	1.65068e+06	1.69379e+06	1.81399e+06	1.96023e+06	1.98742e+06	2.27426e+06	2.39772e+06	2.42533e+06	2.85344e+06	2.84794e+06	3.1642e+06	3.20046e+06	3.05955e+06	3.31337e+06	3.06457e+06	2.46179e+06	2.7132e+06	2.23291e+06	3.92792e+06	5.37826e+06	4.80737e+06	4.99271e+06	4.92389e+06	4.30687e+06	5.63004e+06	5.17935e+06	5.58159e+06
82	1.2875e+06	1.16495e+06	1.35775e+06	1.39464e+06	1.38984e+06	1.41592e+06	1.54748e+06	1.58755e+06	1.70011e+06	1.83695e+06	1.86233e+06	2.13049e+06	2.24605e+06	2.27177e+06	2.67207e+06	2.66718e+06	2.96265e+06	2.99669e+06	2.86523e+06	3.10262e+06	2.86988e+06	2.3057e+06	2.54068e+06	2.09139e+06	3.67659e+06	5.03281e+06	4.49831e+06	4.67228e+06	4.6082e+06	4.03068e+06	5.26796e+06	4.84654e+06
83	1.11281e+06	1.19922e+06	1.08567e+06	1.26478e+06	1.29887e+06	1.29422e+06	1.31854e+06	1.44089e+06	1.47787e+06	1.58255e+06	1.70971e+06	1.73323e+06	1.98219e+06	2.0896e+06	2.11339e+06	2.48509e+06	2.48079e+06	2.75491e+06	2.78665e+06	2.66486e+06	2.88535e+06	2.66914e+06	2.14473e+06	2.36282e+06	1.94543e+06	3.41768e+06	4.6771e+06	4.1801e+06	4.3423e+06	4.2832e+06	3.74609e+06	4.89517e+06
84	1.00604e+06	1.02824e+06	1.10767e+06	1.00335e+06	1.16832e+06	1.19955e+06	1.19508e+06	1.21757e+06	1.33038e+06	1.3642e+06	1.46072e+06	1.57787e+06	1.59948e+06	1.82863e+06	1.92762e+06	1.94942e+06	2.2916e+06	2.28787e+06	2.53999e+06	2.56934e+06	2.45749e+06	2.66052e+06	2.46138e+06	1.97809e+06	2.17878e+06	1.79433e+06	3.14995e+06	4.30947e+06	3.85127e+06	4.00135e+06	3.94706e+06	3.45192e+06
85	868447	920546	941005	1.01329e+06	918424	1.06887e+06	1.09718e+06	1.09291e+06	1.11351e+06	1.21652e+06	1.24712e+06	1.33525e+06	1.44212e+06	1.46178e+06	1.67061e+06	1.76094e+06	1.78073e+06	2.09262e+06	2.08946e+06	2.31904e+06	2.34592e+06	2.24422e+06	2.42935e+06	2.24773e+06	1.80668e+06	1.98951e+06	1.63888e+06	2.87484e+06	3.93185e+06	3.51367e+06	3.65096e+06	3.60172e+06
86	749434	788453	835479	854186	919393	833871	969914	995341	991295	1.01e+06	1.10329e+06	1.13072e+06	1.21051e+06	1.30719e+06	1.32491e+06	1.51361e+06	1.59536e+06	1.61314e+06	1.89503e+06	1.89239e+06	2.09966e+06	2.12408e+06	2.03242e+06	2.1998e+06	2.03555e+06	1.63641e+06	1.80156e+06	1.48447e+06	2.60181e+06	3.55736e+06	3.17862e+06	3.30332e+06
87	673108	675332	710123	752206	769163	827485	751032	873013	895651	891848	908696	992448	1.01682e+06	1.08846e+06	1.17518e+06	1.19102e+06	1.36008e+06	1.43343e+06	1.44928e+06	1.7019e+06	1.69974e+06	1.88527e+06	1.90727e+06	1.82536e+06	1.9754e+06	1.82811e+06	1.46992e+06	1.61784e+06	1.33349e+06	2.33522e+06	3.19152e+06	2.85149e+06
88	525794	599849	601734	632380	669589	684773	736315	668773	776849	796758	793226	808213	882519	903914	967466	1.04433e+06	1.05831e+06	1.20799e+06	1.27302e+06	1.28698e+06	1.51068e+06	1.50895e+06	1.67306e+06	1.69263e+06	1.62029e+06	1.75321e+06	1.62267e+06	1.30503e+06	1.43594e+06	1.18408e+06	2.0713e+06	2.82973e+06
89	420715	462445	527020	528588	555179	587584	600961	645831	587032	681356	698600	695374	708497	773429	791927	847456	914561	926711	1.05726e+06	1.11405e+06	1.12615e+06	1.3213e+06	1.31992e+06	1.46294e+06	1.48008e+06	1.41712e+06	1.5331e+06	1.41913e+06	1.14163e+06	1.2559e+06	1.03588e+06	1.81012e+06
90	378993	366485	402365	458002	459273	482048	509924	521591	560174	509613	590967	605708	602777	614141	670228	686004	733965	791866	802296	914801	963820	974171	1.1424e+06	1.14136e+06	1.26448e+06	1.27933e+06	1.22521e+06	1.32523e+06	1.22688e+06	987395	1.08569e+06	895851
91	260636	323243	312594	342746	389602	390596	409658	433094	443031	475457	432946	501534	513843	511241	520853	568207	581351	621839	670673	679417	774196	815551	824201	965967	965199	1.06882e+06	1.08138e+06	1.0359e+06	1.12021e+06	1.03737e+06	835058	917833
92	230147	221580	273846	264866	289993	329112	329880	345710	365242	373592	400615	365132	422447	432644	430369	438404	478010	488884	522741	563554	570814	649977	684543	691707	810152	809558	896038	906551	868599	939175	869741	700442
93	170655	192462	185365	228160	220721	241254	273284	273851	286737	302697	309574	331657	302596	349574	357851	355892	362474	394966	403777	431547	465001	470906	535761	564098	569907	666979	666526	737321	745942	715003	772710	715716
94	127190	143000	160779	154940	189843	183721	200441	226552	226967	237435	250419	256000	273980	250214	288532	295236	293580	298913	325407	332545	355181	382457	387229	440138	463234	467925	547142	546734	604483	611613	586177	633252
95	103277	107242	120077	134533	129726	158103	153063	166627	187846	188132	196594	207118	211640	226226	206848	238016	243415	242003	246311	267860	273606	292011	314187	318023	361061	379834	383598	448063	447706	494799	500435	479698
96	77745.9	86906.3	90078.9	100396	112009	108098	130945	126842	137741	154808	154995	161780	170221	173807	185526	169835	194918	199229	198048	201466	218786	223379	238164	255992	259035	293695	308777	311763	363702	363481	401285	405769
97	57245.3	66254	73586.5	76125.6	84404.2	93707.4	90524.7	108897	105557	114300	128006	128114	133548	140303	143119	152520	139803	159954	163389	162402	165093	178979	182646	194490	208792	211193	239069	251155	253512	295441	295049	325475
98	45391.8	51029	58485.8	64499.6	66605.1	73435.6	81078.4	78419.2	93616.4	90823.8	98042	109356	109408	113893	119449	121685	129445	118803	135437	138256	137415	139569	150987	154011	163741	175520	177456	200512	210450	212493	247057	246626
99	37722	41591.5	46273.2	52508.1	57471.6	59240.9	64928	71251.7	69007.3	81701.1	79342.1	85358.6	94783.5	94790.9	98532.6	103141	104906	111372	102352	116205	118542	117820	119540	129000	131520	139572	149352	150920	170173	178541	180073	208955
100	28812.1	32995.2	35979.8	39587.8	44415.2	48228	49580.9	53970.3	58838.7	57054.3	66899.7	65024.3	69669.5	76961.7	76923	79801.1	83342.9	84646.8	89640.8	82543.5	93275.1	95054.8	94453.7	95731.5	103030	104956	111160	118713	119881	134958	141276	142420
	1.15497e+08	1.21432e+08	1.26201e+08	1.33082e+08	1.39058e+08	1.45574e+08	1.51097e+08	1.5637e+08	1.6166e+08	1.66682e+08	1.71116e+08	1.75419e+08	1.78812e+08	1.82647e+08	1.86517e+08	1.90077e+08	1.93823e+08	1.98598e+08	2.02189e+08	2.058e+08	2.09237e+08	2.13627e+08	2.1913e+08	2.23916e+08	2.29053e+08	2.34435e+08	2.37307e+08	2.3974e+08	2.42175e+08	2.43904e+08	2.45159e+08	2.45515e+08

## Sheet: 高生育下城镇人口
年龄	2020	2021	2022	2023	2024	2025	2026	2027	2028	2029	2030	2031	2032	2033	2034	2035	2036	2037	2038	2039	2040	2041	2042	2043	2044	2045	2046	2047	2048	2049	2050
20	4.60376e+06	4.30951e+06	4.16948e+06	4.12599e+06	4.59624e+06	4.67793e+06	4.75512e+06	4.793e+06	4.75035e+06	4.81458e+06	4.26074e+06	4.76063e+06	4.97882e+06	4.91382e+06	5.04436e+06	4.82847e+06	8.63612e+06	8.6149e+06	8.53674e+06	8.424e+06	8.22859e+06	8.00515e+06	7.79657e+06	7.55714e+06	7.2983e+06	7.05366e+06	6.82051e+06	6.6193e+06	6.43673e+06	6.27443e+06	6.13886e+06
21	5.01385e+06	4.71642e+06	4.42128e+06	4.28025e+06	4.23566e+06	4.70464e+06	4.78509e+06	4.86098e+06	4.89754e+06	4.85355e+06	4.91639e+06	4.36128e+06	4.85963e+06	5.07634e+06	5.00991e+06	5.13896e+06	4.92168e+06	8.727e+06	8.70435e+06	8.62477e+06	8.51063e+06	8.31383e+06	8.089e+06	7.87904e+06	7.63821e+06	7.37797e+06	7.13191e+06	6.89733e+06	6.69467e+06	6.51064e+06	6.34301e+06
22	5.75339e+06	5.10922e+06	4.81105e+06	4.5151e+06	4.37316e+06	4.32759e+06	4.79541e+06	4.87476e+06	4.94952e+06	4.98492e+06	4.93977e+06	5.00141e+06	4.44522e+06	4.94224e+06	5.15767e+06	5.09002e+06	5.21781e+06	4.99936e+06	8.80254e+06	8.77867e+06	8.69789e+06	8.58256e+06	8.38459e+06	8.1586e+06	7.94745e+06	7.70545e+06	7.44401e+06	7.19675e+06	6.96095e+06	6.75707e+06	6.56853e+06
23	5.68837e+06	5.84848e+06	5.20365e+06	4.90468e+06	4.60786e+06	4.46497e+06	4.41837e+06	4.88499e+06	4.9632e+06	5.03679e+06	5.07102e+06	5.02469e+06	5.0851e+06	4.52785e+06	5.02351e+06	5.23765e+06	5.16878e+06	5.29531e+06	5.07569e+06	8.87664e+06	8.85156e+06	8.7696e+06	8.65308e+06	8.45394e+06	8.22678e+06	8.01444e+06	7.77125e+06	7.50862e+06	7.26016e+06	7.02315e+06	6.81476e+06
24	5.94822e+06	5.77134e+06	5.93068e+06	5.28527e+06	4.98556e+06	4.68796e+06	4.54419e+06	4.49666e+06	4.96216e+06	5.03933e+06	5.11188e+06	5.14506e+06	5.09768e+06	5.15701e+06	4.59885e+06	5.09328e+06	5.30628e+06	5.23636e+06	5.36177e+06	5.14115e+06	8.9399e+06	8.91377e+06	8.83076e+06	8.71321e+06	8.51305e+06	8.28486e+06	8.07149e+06	7.82727e+06	7.56361e+06	7.3141e+06	7.07317e+06
25	6.70326e+06	6.02144e+06	5.84397e+06	6.00259e+06	5.35664e+06	5.05624e+06	4.75792e+06	4.61336e+06	4.56497e+06	5.02943e+06	5.10567e+06	5.17727e+06	5.2095e+06	5.16119e+06	5.21955e+06	4.66061e+06	5.15393e+06	5.3659e+06	5.29505e+06	5.41947e+06	5.19798e+06	8.9946e+06	8.96753e+06	8.8836e+06	8.76512e+06	8.56406e+06	8.33498e+06	8.12069e+06	7.87556e+06	7.61099e+06	7.35802e+06
26	7.03113e+06	6.77633e+06	6.09409e+06	5.91598e+06	6.07382e+06	5.42729e+06	5.12616e+06	4.82709e+06	4.6817e+06	4.63244e+06	5.09584e+06	5.17113e+06	5.24178e+06	5.27304e+06	5.2238e+06	5.28118e+06	4.72145e+06	5.21366e+06	5.42463e+06	5.35284e+06	5.47628e+06	5.25392e+06	9.04842e+06	9.02041e+06	8.93554e+06	8.81614e+06	8.61416e+06	8.38417e+06	8.16896e+06	7.92291e+06	7.65488e+06
27	7.60202e+06	7.10391e+06	6.84857e+06	6.16584e+06	5.98706e+06	6.14408e+06	5.49694e+06	5.19506e+06	4.89521e+06	4.74897e+06	4.69881e+06	5.16114e+06	5.23547e+06	5.30515e+06	5.33546e+06	5.28527e+06	5.34168e+06	4.78117e+06	5.27228e+06	5.48223e+06	5.40952e+06	5.53197e+06	5.30874e+06	9.10109e+06	9.07213e+06	8.98633e+06	8.86599e+06	8.6631e+06	8.4322e+06	8.21607e+06	7.96656e+06
28	7.48735e+06	7.68487e+06	7.1862e+06	6.93017e+06	6.24683e+06	6.06722e+06	6.22327e+06	5.57539e+06	5.27261e+06	4.97184e+06	4.82461e+06	4.77341e+06	5.23453e+06	5.30775e+06	5.37633e+06	5.40553e+06	5.35428e+06	5.40958e+06	4.84818e+06	5.33804e+06	5.54685e+06	5.4731e+06	5.59443e+06	5.3702e+06	9.16021e+06	9.13016e+06	9.04328e+06	8.92187e+06	8.71792e+06	8.48597e+06	8.26589e+06
29	7.77758e+06	7.55817e+06	7.755e+06	7.25583e+06	6.99917e+06	6.31529e+06	6.13495e+06	6.29013e+06	5.64161e+06	5.33805e+06	5.03648e+06	4.8884e+06	4.8363e+06	5.29634e+06	5.36861e+06	5.43623e+06	5.46449e+06	5.41231e+06	5.46667e+06	4.90453e+06	5.39331e+06	5.60113e+06	5.52648e+06	5.64684e+06	5.42175e+06	9.20957e+06	9.17858e+06	9.09078e+06	8.96844e+06	8.76359e+06	8.52826e+06
30	1.00464e+07	7.84397e+06	7.62405e+06	7.82017e+06	7.32051e+06	7.06323e+06	6.37885e+06	6.19779e+06	6.35212e+06	5.703e+06	5.39871e+06	5.0964e+06	4.9475e+06	4.89455e+06	5.35354e+06	5.42489e+06	5.4916e+06	5.51897e+06	5.46594e+06	5.5194e+06	4.9566e+06	5.44433e+06	5.6512e+06	5.5757e+06	5.69513e+06	5.46924e+06	9.25474e+06	9.22286e+06	9.13418e+06	9.01097e+06	8.80294e+06
31	9.67367e+06	1.0114e+07	7.91176e+06	7.69126e+06	7.88662e+06	7.38641e+06	7.12846e+06	6.44352e+06	6.2617e+06	6.41512e+06	5.76537e+06	5.4603e+06	5.1572e+06	5.00746e+06	4.95362e+06	5.41153e+06	5.48194e+06	5.54773e+06	5.57418e+06	5.52027e+06	5.57282e+06	5.00933e+06	5.49598e+06	5.70187e+06	5.6255e+06	5.74396e+06	5.51724e+06	9.30042e+06	9.26761e+06	9.17802e+06	9.0515e+06
32	9.18801e+06	9.73731e+06	1.01769e+07	7.97494e+06	7.75386e+06	7.94844e+06	7.44771e+06	7.1891e+06	6.50365e+06	6.32109e+06	6.47364e+06	5.82331e+06	5.51751e+06	5.21368e+06	5.06315e+06	5.00846e+06	5.46531e+06	5.53483e+06	5.59974e+06	5.62533e+06	5.57058e+06	5.62226e+06	5.05816e+06	5.54375e+06	5.7487e+06	5.67148e+06	5.78901e+06	5.56151e+06	9.34222e+06	9.30854e+06	9.21579e+06
33	9.72635e+06	9.24515e+06	9.79369e+06	1.02326e+07	8.03094e+06	7.80933e+06	8.00314e+06	7.50196e+06	7.24276e+06	6.55688e+06	6.37365e+06	6.52538e+06	5.87457e+06	5.56812e+06	5.26365e+06	5.11239e+06	5.05695e+06	5.51281e+06	5.58152e+06	5.64562e+06	5.67043e+06	5.61494e+06	5.66582e+06	5.1012e+06	5.58579e+06	5.78986e+06	5.71188e+06	5.82855e+06	5.60036e+06	9.37852e+06	9.34196e+06
34	8.52817e+06	9.79002e+06	9.30847e+06	9.85614e+06	1.02941e+07	8.09283e+06	7.87057e+06	8.06353e+06	7.56178e+06	7.3019e+06	6.6155e+06	6.43151e+06	6.58231e+06	5.93094e+06	5.62376e+06	5.31855e+06	5.16649e+06	5.1102e+06	5.56498e+06	5.63279e+06	5.69601e+06	5.71995e+06	5.66362e+06	5.71362e+06	5.1484e+06	5.63188e+06	5.83497e+06	5.75614e+06	5.87186e+06	5.64288e+06	9.41603e+06
35	7.47173e+06	8.59138e+06	9.85201e+06	9.3701e+06	9.91682e+06	1.03539e+07	8.153e+06	7.93009e+06	8.12215e+06	7.61987e+06	7.35929e+06	6.67241e+06	6.48766e+06	6.63754e+06	5.98564e+06	5.67774e+06	5.37181e+06	5.21897e+06	5.16185e+06	5.61553e+06	5.68246e+06	5.74479e+06	5.76786e+06	5.71071e+06	5.75982e+06	5.19403e+06	5.67638e+06	5.87848e+06	5.7988e+06	5.91356e+06	5.68152e+06
36	7.52494e+06	7.53792e+06	8.65635e+06	9.91564e+06	9.43332e+06	9.979e+06	1.04151e+07	8.21464e+06	7.99102e+06	8.18212e+06	7.67927e+06	7.41798e+06	6.7306e+06	6.54505e+06	6.69395e+06	6.04151e+06	5.73287e+06	5.42622e+06	5.27257e+06	5.21459e+06	5.66712e+06	5.73311e+06	5.79452e+06	5.81669e+06	5.75867e+06	5.80684e+06	5.24047e+06	5.72162e+06	5.92268e+06	5.84212e+06	5.95348e+06
37	7.38523e+06	7.59153e+06	7.6039e+06	8.72103e+06	9.97888e+06	9.49612e+06	1.00407e+07	1.04757e+07	8.27578e+06	8.05143e+06	8.24155e+06	7.73813e+06	7.4761e+06	6.78822e+06	6.60188e+06	6.74977e+06	6.09682e+06	5.78744e+06	5.48007e+06	5.32561e+06	5.26676e+06	5.71811e+06	5.78316e+06	5.84364e+06	5.86488e+06	5.80599e+06	5.85321e+06	5.28626e+06	5.76618e+06	5.96617e+06	5.88231e+06
38	8.38967e+06	7.45066e+06	7.65624e+06	7.66797e+06	8.78368e+06	1.004e+07	9.5568e+06	1.01002e+07	1.05341e+07	8.33481e+06	8.10975e+06	8.29886e+06	7.79489e+06	7.53215e+06	6.84383e+06	6.65669e+06	6.80359e+06	6.15017e+06	5.84009e+06	5.53202e+06	5.37678e+06	5.31708e+06	5.76724e+06	5.83135e+06	5.89089e+06	5.91121e+06	5.85144e+06	5.89771e+06	5.33023e+06	5.80889e+06	6.00543e+06
39	7.28653e+06	8.45219e+06	7.5133e+06	7.7181e+06	7.72917e+06	8.84337e+06	1.0098e+07	9.61444e+06	1.01567e+07	1.05894e+07	8.39089e+06	8.16512e+06	8.35323e+06	7.84876e+06	7.58534e+06	6.89662e+06	6.70874e+06	6.85466e+06	6.20083e+06	5.89009e+06	5.58137e+06	5.42538e+06	5.36485e+06	5.8138e+06	5.87698e+06	5.9356e+06	5.95502e+06	5.8944e+06	5.93973e+06	5.37176e+06	5.84683e+06
40	6.98975e+06	7.35258e+06	8.51669e+06	7.57792e+06	7.78186e+06	7.79218e+06	8.90472e+06	1.01576e+07	9.67355e+06	1.02145e+07	1.0646e+07	8.44836e+06	8.22186e+06	8.40888e+06	7.90391e+06	7.63979e+06	6.95069e+06	6.76203e+06	6.90692e+06	6.2527e+06	5.94129e+06	5.6319e+06	5.47512e+06	5.41373e+06	5.86138e+06	5.92358e+06	5.98122e+06	5.99968e+06	5.93816e+06	5.98251e+06	5.41162e+06
41	7.16852e+06	7.04585e+06	7.40781e+06	8.57029e+06	7.63179e+06	7.83491e+06	7.84455e+06	8.95538e+06	1.02064e+07	9.72205e+06	1.02617e+07	1.06921e+07	8.49566e+06	8.26855e+06	8.4546e+06	7.94929e+06	7.68461e+06	6.99534e+06	6.80604e+06	6.95001e+06	6.29559e+06	5.98366e+06	5.67376e+06	5.51633e+06	5.45419e+06	5.90061e+06	5.96193e+06	6.0187e+06	6.03632e+06	5.97403e+06	6.01539e+06
42	7.01874e+06	7.22727e+06	7.10417e+06	7.46519e+06	8.62591e+06	7.68765e+06	7.88987e+06	7.89877e+06	9.00777e+06	1.02568e+07	9.77215e+06	1.03105e+07	1.07396e+07	8.54447e+06	8.31672e+06	8.50173e+06	7.99608e+06	7.73082e+06	7.04136e+06	6.8514e+06	6.9944e+06	6.33978e+06	6.0273e+06	5.71686e+06	5.55873e+06	5.4958e+06	5.94092e+06	6.00131e+06	6.05717e+06	6.0739e+06	6.00857e+06
43	6.46431e+06	7.05867e+06	7.26657e+06	7.14317e+06	7.5033e+06	8.66219e+06	7.72452e+06	7.92597e+06	7.9343e+06	9.04147e+06	1.02885e+07	9.80381e+06	1.03409e+07	1.07689e+07	8.57571e+06	8.34759e+06	8.53174e+06	8.02607e+06	7.7605e+06	7.07122e+06	6.88085e+06	7.02308e+06	6.3686e+06	6.05584e+06	5.74514e+06	5.58657e+06	5.52308e+06	5.96704e+06	6.02672e+06	6.08188e+06	6.09632e+06
44	7.21863e+06	6.50808e+06	7.10126e+06	7.30846e+06	7.18471e+06	7.54386e+06	8.70076e+06	7.76369e+06	7.96429e+06	7.97201e+06	9.07719e+06	1.03221e+07	9.83733e+06	1.03731e+07	1.07999e+07	8.60875e+06	8.38022e+06	8.56346e+06	8.05776e+06	7.79187e+06	7.10276e+06	6.91196e+06	7.05335e+06	6.39901e+06	6.08595e+06	5.77495e+06	5.61591e+06	5.55181e+06	5.99452e+06	6.05342e+06	6.10607e+06
45	7.21942e+06	7.25956e+06	6.54954e+06	7.14148e+06	7.34792e+06	7.22383e+06	7.58195e+06	8.73674e+06	7.80036e+06	8.00009e+06	8.00719e+06	9.11029e+06	1.03529e+07	9.86816e+06	1.04026e+07	1.08282e+07	8.63927e+06	8.41037e+06	8.59269e+06	8.08703e+06	7.82086e+06	7.13202e+06	6.9408e+06	7.08137e+06	6.42724e+06	6.11392e+06	5.80266e+06	5.64316e+06	5.57847e+06	6.0199e+06	6.07633e+06
46	7.66392e+06	7.25635e+06	7.29601e+06	6.58668e+06	7.17723e+06	7.38288e+06	7.25846e+06	7.61548e+06	8.76794e+06	7.83246e+06	8.0313e+06	8.0378e+06	9.1386e+06	1.03787e+07	9.89412e+06	1.04271e+07	1.08514e+07	8.66526e+06	8.43606e+06	8.61747e+06	8.11199e+06	7.84562e+06	7.15721e+06	6.96566e+06	7.10539e+06	6.45164e+06	6.13814e+06	5.82673e+06	5.66683e+06	5.60159e+06	6.04004e+06
47	7.80962e+06	7.70534e+06	7.29798e+06	7.33707e+06	6.62839e+06	7.21744e+06	7.42219e+06	7.29737e+06	7.65319e+06	8.80314e+06	7.86855e+06	8.06641e+06	8.07223e+06	9.1706e+06	1.0408e+07	9.92355e+06	1.0455e+07	1.08779e+07	8.6946e+06	8.46505e+06	8.64545e+06	8.14011e+06	7.87349e+06	7.18549e+06	6.99353e+06	7.13235e+06	6.47894e+06	6.1652e+06	5.85356e+06	5.69321e+06	5.62552e+06
48	7.66728e+06	7.83352e+06	7.72912e+06	7.32213e+06	7.36077e+06	6.65299e+06	7.24058e+06	7.44457e+06	7.31954e+06	7.67427e+06	8.82172e+06	7.88835e+06	8.08538e+06	8.09073e+06	9.18668e+06	1.04214e+07	9.93737e+06	1.04674e+07	1.0889e+07	8.70912e+06	8.47946e+06	8.65903e+06	8.15412e+06	7.8875e+06	7.20021e+06	7.00807e+06	7.14615e+06	6.49339e+06	6.17967e+06	5.86807e+06	5.7062e+06
49	7.76435e+06	7.6707e+06	7.83637e+06	7.73204e+06	7.32575e+06	7.36408e+06	6.65769e+06	7.24374e+06	7.44706e+06	7.32207e+06	7.67574e+06	8.82038e+06	7.88887e+06	8.08521e+06	8.09029e+06	9.18354e+06	1.04153e+07	9.93207e+06	1.04606e+07	1.0881e+07	8.70575e+06	8.47629e+06	8.65516e+06	8.15112e+06	7.88483e+06	7.19877e+06	7.00676e+06	7.14426e+06	6.49266e+06	6.17933e+06	5.86742e+06
50	8.56581e+06	7.771e+06	7.67736e+06	7.8424e+06	7.73809e+06	7.3325e+06	7.37045e+06	6.66549e+06	7.24986e+06	7.45243e+06	7.32743e+06	7.67995e+06	8.82156e+06	7.89198e+06	8.08754e+06	8.09229e+06	9.18266e+06	1.04112e+07	9.92882e+06	1.04558e+07	1.08748e+07	8.70442e+06	8.47513e+06	8.6532e+06	8.15005e+06	7.88406e+06	7.19927e+06	7.00734e+06	7.14418e+06	6.49377e+06	6.17993e+06
51	7.9178e+06	8.56457e+06	7.77173e+06	7.67815e+06	7.84253e+06	7.7383e+06	7.33353e+06	7.37113e+06	6.66781e+06	7.25039e+06	7.45219e+06	7.32727e+06	7.67858e+06	8.81693e+06	7.88956e+06	8.08433e+06	8.08881e+06	9.17607e+06	1.04012e+07	9.91977e+06	1.0445e+07	1.08627e+07	8.69774e+06	8.46871e+06	8.64599e+06	8.14389e+06	7.87832e+06	7.19501e+06	7.00326e+06	7.13945e+06	6.48971e+06
52	8.63632e+06	7.92287e+06	8.56758e+06	7.77674e+06	7.68316e+06	7.8468e+06	7.74259e+06	7.33863e+06	7.37579e+06	6.67413e+06	7.25477e+06	7.45572e+06	7.3308e+06	7.6808e+06	8.81568e+06	7.89056e+06	8.08446e+06	8.08859e+06	9.17254e+06	1.0394e+07	9.91357e+06	1.0437e+07	1.08532e+07	8.69383e+06	8.46503e+06	8.64142e+06	8.14036e+06	7.87517e+06	7.19334e+06	7.00171e+06	7.13625e+06
53	6.54336e+06	8.63913e+06	7.92757e+06	8.57009e+06	7.78135e+06	7.68777e+06	7.85061e+06	7.74641e+06	7.34329e+06	7.37999e+06	6.68008e+06	7.25868e+06	7.45873e+06	7.33382e+06	7.68243e+06	8.81365e+06	7.89091e+06	8.08389e+06	8.08766e+06	9.16813e+06	1.03857e+07	9.90634e+06	1.04279e+07	1.08425e+07	8.68904e+06	8.46048e+06	8.63593e+06	8.13597e+06	7.87118e+06	7.19092e+06	6.99847e+06
54	7.50528e+06	6.54705e+06	8.63563e+06	7.92624e+06	8.56636e+06	7.78002e+06	7.68648e+06	7.84848e+06	7.74436e+06	7.34225e+06	7.37851e+06	6.68062e+06	7.25701e+06	7.45612e+06	7.33131e+06	7.67844e+06	8.80563e+06	7.88565e+06	8.07768e+06	8.08113e+06	9.15777e+06	1.03711e+07	9.89299e+06	1.04125e+07	1.08253e+07	8.67866e+06	8.45043e+06	8.62492e+06	8.12628e+06	7.86202e+06	7.18274e+06
	2.60983e+08	2.59616e+08	2.59046e+08	2.56328e+08	2.54769e+08	2.52633e+08	2.51339e+08	2.50152e+08	2.48736e+08	2.47464e+08	2.46012e+08	2.44996e+08	2.44866e+08	2.44064e+08	2.43165e+08	2.42146e+08	2.44557e+08	2.45794e+08	2.47843e+08	2.49559e+08	2.51049e+08	2.51214e+08	2.49938e+08	2.4888e+08	2.47025e+08	2.44497e+08	2.43861e+08	2.43228e+08	2.42215e+08	2.41516e+08	2.4085e+08
55	8.21267e+06	8.09234e+06	7.06237e+06	9.3063e+06	8.54382e+06	9.23131e+06	8.38614e+06	8.28533e+06	8.45907e+06	8.34689e+06	7.91445e+06	7.95305e+06	7.20284e+06	7.82185e+06	8.0355e+06	7.90104e+06	8.27369e+06	9.48458e+06	8.49571e+06	8.70171e+06	8.70509e+06	9.86169e+06	1.11652e+07	1.06511e+07	1.1209e+07	1.16522e+07	9.3451e+06	9.09942e+06	9.28648e+06	8.75031e+06	8.46504e+06
56	7.90719e+06	8.20849e+06	8.08848e+06	7.06212e+06	9.29709e+06	8.5373e+06	9.22181e+06	8.37965e+06	8.27892e+06	8.45165e+06	8.3396e+06	7.90847e+06	7.94655e+06	7.19892e+06	7.81521e+06	8.02775e+06	7.89345e+06	8.26432e+06	9.47024e+06	8.48487e+06	8.68974e+06	8.69278e+06	9.84465e+06	1.11428e+07	1.06304e+07	1.11858e+07	1.16269e+07	9.32829e+06	9.08309e+06	9.26899e+06	8.73359e+06
57	8.84278e+06	7.8975e+06	8.1975e+06	8.07786e+06	7.05549e+06	9.28073e+06	8.52394e+06	9.20525e+06	8.36643e+06	8.26586e+06	8.43755e+06	8.32572e+06	7.89607e+06	7.93367e+06	7.18893e+06	7.80234e+06	8.01373e+06	7.87971e+06	8.2487e+06	9.44928e+06	8.4678e+06	8.67152e+06	8.67427e+06	9.82106e+06	1.11136e+07	1.0603e+07	1.11557e+07	1.15947e+07	9.30533e+06	9.06075e+06	9.24467e+06
58	6.39547e+06	8.82493e+06	7.88372e+06	8.18229e+06	8.06308e+06	7.04508e+06	9.25969e+06	8.50621e+06	9.18403e+06	8.34891e+06	8.24853e+06	8.41912e+06	8.30756e+06	7.87958e+06	7.91668e+06	7.17514e+06	7.78543e+06	7.99561e+06	7.86192e+06	8.22891e+06	9.42368e+06	8.4465e+06	8.649e+06	8.65145e+06	9.79272e+06	1.10791e+07	1.05706e+07	1.11204e+07	1.1557e+07	9.27787e+06	9.0332e+06
59	3.56126e+06	6.38166e+06	8.79821e+06	7.86157e+06	8.15861e+06	8.03993e+06	7.02687e+06	9.22968e+06	8.47997e+06	9.15397e+06	8.32304e+06	8.22296e+06	8.3924e+06	8.28121e+06	7.85518e+06	7.89181e+06	7.15392e+06	7.76082e+06	7.96973e+06	7.83649e+06	8.20133e+06	9.38971e+06	8.4174e+06	8.61862e+06	8.62084e+06	9.75603e+06	1.10356e+07	1.05295e+07	1.10762e+07	1.15102e+07	9.24192e+06
60	4.35141e+06	3.56029e+06	6.36408e+06	8.76632e+06	7.83477e+06	8.13011e+06	8.01202e+06	7.00447e+06	9.19421e+06	8.44867e+06	9.11847e+06	8.29221e+06	8.19247e+06	8.36066e+06	8.24992e+06	7.82607e+06	7.86221e+06	7.12839e+06	7.73156e+06	7.93909e+06	7.80638e+06	8.16885e+06	9.35017e+06	8.38329e+06	8.58311e+06	8.58509e+06	9.71355e+06	1.09856e+07	1.04821e+07	1.10254e+07	1.1456e+07
61	3.92547e+06	4.34182e+06	3.55556e+06	6.34134e+06	8.72807e+06	7.80208e+06	8.09558e+06	7.97816e+06	6.97663e+06	9.15221e+06	8.41125e+06	9.07652e+06	8.25537e+06	8.15605e+06	8.32292e+06	8.21271e+06	7.79127e+06	7.82692e+06	7.09758e+06	7.69672e+06	7.90279e+06	7.7707e+06	8.13066e+06	9.30433e+06	8.3434e+06	8.54174e+06	8.5435e+06	9.6647e+06	1.09286e+07	1.04281e+07	1.09671e+07
62	4.88759e+06	3.91273e+06	4.32597e+06	3.54513e+06	6.31105e+06	8.68067e+06	7.76087e+06	8.05239e+06	7.93576e+06	6.94094e+06	9.10092e+06	8.36509e+06	9.02541e+06	8.20997e+06	8.11118e+06	8.27666e+06	8.16708e+06	7.74838e+06	7.78355e+06	7.05922e+06	7.65399e+06	7.85852e+06	7.72718e+06	8.08441e+06	9.2497e+06	8.29539e+06	8.49217e+06	8.49375e+06	9.60698e+06	1.08619e+07	1.03643e+07
63	5.26472e+06	4.86337e+06	3.89596e+06	4.30576e+06	3.53093e+06	6.27483e+06	8.62549e+06	7.7126e+06	8.00193e+06	7.8862e+06	6.89885e+06	9.04157e+06	8.31144e+06	8.9663e+06	8.15722e+06	8.05904e+06	8.22301e+06	8.11418e+06	7.69855e+06	7.73323e+06	7.01449e+06	7.60443e+06	7.80727e+06	7.67679e+06	8.03103e+06	9.18705e+06	8.24013e+06	8.4352e+06	8.43661e+06	9.54103e+06	1.07856e+07
64	4.82576e+06	5.23297e+06	4.83494e+06	3.87549e+06	4.28163e+06	3.51326e+06	6.23364e+06	8.56407e+06	7.65858e+06	7.94559e+06	7.83083e+06	6.85151e+06	8.9758e+06	8.25179e+06	8.90086e+06	8.0986e+06	8.00111e+06	8.1635e+06	8.05549e+06	7.64318e+06	7.67737e+06	6.96462e+06	7.54944e+06	7.75049e+06	7.62097e+06	7.97204e+06	9.11818e+06	8.17918e+06	8.37245e+06	8.37371e+06	9.4683e+06
65	5.01056e+06	4.78182e+06	5.18497e+06	4.79086e+06	3.84075e+06	4.24277e+06	3.48198e+06	6.17523e+06	8.48235e+06	7.58557e+06	7.87001e+06	7.75651e+06	6.78664e+06	8.88972e+06	8.17294e+06	8.81544e+06	8.02121e+06	7.92467e+06	8.08537e+06	7.97845e+06	7.57013e+06	7.60389e+06	6.89824e+06	7.47725e+06	7.67637e+06	7.54809e+06	7.89564e+06	9.03047e+06	8.10079e+06	8.29213e+06	8.29324e+06
66	4.90425e+06	4.95925e+06	4.73317e+06	5.13188e+06	4.74208e+06	3.80222e+06	4.19971e+06	3.44724e+06	6.11075e+06	8.3923e+06	7.50511e+06	7.78671e+06	7.67459e+06	6.71509e+06	8.79492e+06	8.08608e+06	8.72137e+06	7.93597e+06	7.84046e+06	7.99931e+06	7.89359e+06	7.48966e+06	7.52295e+06	6.82507e+06	7.39773e+06	7.59474e+06	7.46782e+06	7.8115e+06	8.93392e+06	8.01447e+06	8.20357e+06
67	4.35664e+06	4.85249e+06	4.90692e+06	4.68357e+06	5.07775e+06	4.69234e+06	3.7629e+06	4.15579e+06	3.41179e+06	6.04505e+06	8.3006e+06	7.42314e+06	7.70187e+06	7.59114e+06	6.6422e+06	8.69838e+06	7.99761e+06	8.62558e+06	7.84915e+06	7.75469e+06	7.91167e+06	7.80717e+06	7.40769e+06	7.44051e+06	6.75055e+06	7.31674e+06	7.51159e+06	7.38608e+06	7.72583e+06	8.83563e+06	7.92646e+06
68	4.31504e+06	4.30309e+06	4.7922e+06	4.84599e+06	4.62577e+06	5.01473e+06	4.63438e+06	3.71696e+06	4.10456e+06	3.37031e+06	5.96873e+06	8.19434e+06	7.32812e+06	7.60352e+06	7.49441e+06	6.55765e+06	8.58659e+06	7.89511e+06	8.51466e+06	7.74857e+06	7.65533e+06	7.81016e+06	7.70707e+06	7.31274e+06	7.34503e+06	6.66419e+06	7.22292e+06	7.41531e+06	7.2914e+06	7.62663e+06	8.72178e+06
69	3.60863e+06	4.25641e+06	4.24479e+06	4.72662e+06	4.7797e+06	4.56286e+06	4.94619e+06	4.5713e+06	3.6669e+06	4.04878e+06	3.32509e+06	5.88581e+06	8.07905e+06	7.225e+06	7.49679e+06	7.38942e+06	6.46585e+06	8.46534e+06	7.78392e+06	8.39437e+06	7.63946e+06	7.54755e+06	7.70005e+06	7.5985e+06	7.20974e+06	7.24145e+06	6.57048e+06	7.12116e+06	7.31086e+06	7.18871e+06	7.51893e+06
70	3.50951e+06	3.55175e+06	4.18855e+06	4.17731e+06	4.65079e+06	4.70308e+06	4.4901e+06	4.86697e+06	4.49836e+06	3.60889e+06	3.98422e+06	3.27264e+06	5.79017e+06	7.9463e+06	7.10623e+06	7.37387e+06	7.2685e+06	6.36007e+06	8.3258e+06	7.65592e+06	8.25594e+06	7.51385e+06	7.42347e+06	7.57332e+06	7.47352e+06	7.09116e+06	7.12223e+06	6.46258e+06	7.00402e+06	7.19066e+06	7.07039e+06
71	3.26592e+06	3.4446e+06	3.48594e+06	4.11017e+06	4.09934e+06	4.5633e+06	4.61465e+06	4.40609e+06	4.77556e+06	4.41414e+06	3.5418e+06	3.90965e+06	3.21196e+06	5.68001e+06	7.79365e+06	6.96962e+06	7.23248e+06	7.12939e+06	6.23834e+06	8.16541e+06	7.50875e+06	8.09684e+06	7.36943e+06	7.2808e+06	7.42762e+06	7.32984e+06	6.95483e+06	6.98517e+06	6.33848e+06	6.86936e+06	7.05235e+06
72	2.79244e+06	3.20239e+06	3.37745e+06	3.41786e+06	4.02914e+06	4.01871e+06	4.47286e+06	4.52325e+06	4.31922e+06	4.68106e+06	4.32706e+06	3.47241e+06	3.83254e+06	3.14916e+06	5.56623e+06	7.63608e+06	6.82862e+06	7.08651e+06	6.98575e+06	6.11265e+06	7.99988e+06	7.35683e+06	7.93264e+06	7.22036e+06	7.13354e+06	7.27724e+06	7.18152e+06	6.81409e+06	6.8437e+06	6.21037e+06	6.73022e+06
73	2.69126e+06	2.72952e+06	3.12958e+06	3.30052e+06	3.33989e+06	3.93646e+06	3.92649e+06	4.3695e+06	4.41879e+06	4.2199e+06	4.57309e+06	4.22752e+06	3.39297e+06	3.74435e+06	3.07725e+06	5.43639e+06	7.4565e+06	6.6679e+06	6.92013e+06	6.82201e+06	5.96934e+06	7.8113e+06	7.18373e+06	7.74559e+06	7.05049e+06	6.96573e+06	7.1059e+06	7.01253e+06	6.65374e+06	6.68251e+06	6.06425e+06
74	2.42672e+06	2.6242e+06	2.66142e+06	3.05084e+06	3.21736e+06	3.2556e+06	3.83635e+06	3.82686e+06	4.25791e+06	4.30601e+06	4.11264e+06	4.45651e+06	4.12001e+06	3.30712e+06	3.6491e+06	2.99951e+06	5.29634e+06	7.26297e+06	6.49468e+06	6.74079e+06	6.64551e+06	5.81483e+06	7.60811e+06	6.99718e+06	7.54405e+06	6.86743e+06	6.78488e+06	6.92126e+06	6.83042e+06	6.48092e+06	6.50868e+06
75	2.20169e+06	2.3587e+06	2.55041e+06	2.58649e+06	2.96428e+06	3.12596e+06	3.16298e+06	3.72644e+06	3.71746e+06	4.13547e+06	4.18226e+06	3.99491e+06	4.32859e+06	4.00202e+06	3.21282e+06	3.54453e+06	2.9141e+06	5.14283e+06	7.051e+06	6.30494e+06	6.54435e+06	6.45215e+06	5.64554e+06	7.38562e+06	6.79288e+06	7.32338e+06	6.66695e+06	6.58683e+06	6.71907e+06	6.631e+06	6.29154e+06
76	2.0759e+06	2.1321e+06	2.28403e+06	2.46945e+06	2.50429e+06	2.86941e+06	3.02581e+06	3.0615e+06	3.60611e+06	3.5977e+06	4.00147e+06	4.04685e+06	3.86606e+06	4.18865e+06	3.87291e+06	3.10955e+06	3.43007e+06	2.82052e+06	4.975e+06	6.81944e+06	6.09763e+06	6.32972e+06	6.24089e+06	5.46054e+06	7.14261e+06	6.5697e+06	7.08235e+06	6.44795e+06	6.37049e+06	6.49822e+06	6.41304e+06
77	1.83655e+06	2.00812e+06	2.06216e+06	2.20899e+06	2.38808e+06	2.42168e+06	2.7741e+06	2.92518e+06	2.95955e+06	3.48527e+06	3.47739e+06	3.86693e+06	3.91086e+06	3.7366e+06	4.04807e+06	3.74318e+06	3.00578e+06	3.31509e+06	2.7265e+06	4.80654e+06	6.58711e+06	5.88969e+06	6.11435e+06	6.02886e+06	5.27491e+06	6.89883e+06	6.34579e+06	6.84057e+06	6.22821e+06	6.15341e+06	6.27651e+06
78	1.73147e+06	1.76376e+06	1.92837e+06	1.97993e+06	2.1208e+06	2.29251e+06	2.32467e+06	2.66232e+06	2.80721e+06	2.84005e+06	3.34379e+06	3.3365e+06	3.70949e+06	3.75174e+06	3.58508e+06	3.88359e+06	3.59135e+06	2.88422e+06	3.1805e+06	2.61632e+06	4.60968e+06	6.31589e+06	5.6469e+06	5.86289e+06	5.78126e+06	5.0581e+06	6.61431e+06	6.08441e+06	6.55839e+06	5.97172e+06	5.89989e+06
79	1.65996e+06	1.65488e+06	1.68581e+06	1.84299e+06	1.89191e+06	2.02641e+06	2.19027e+06	2.2209e+06	2.54282e+06	2.6811e+06	2.71233e+06	3.19266e+06	3.18598e+06	3.54139e+06	3.58182e+06	3.42321e+06	3.70791e+06	3.42915e+06	2.75431e+06	3.03673e+06	2.49856e+06	4.39962e+06	6.02666e+06	5.38803e+06	5.5947e+06	5.51715e+06	4.82685e+06	6.31096e+06	5.80569e+06	6.25755e+06	5.69807e+06
80	1.53713e+06	1.57953e+06	1.57453e+06	1.60399e+06	1.75338e+06	1.79958e+06	1.92742e+06	2.08304e+06	2.11207e+06	2.41758e+06	2.54894e+06	2.57849e+06	3.03438e+06	3.02829e+06	3.36538e+06	3.4039e+06	3.25364e+06	3.52393e+06	3.25925e+06	2.61819e+06	2.88615e+06	2.37516e+06	4.17982e+06	5.72419e+06	5.11737e+06	5.31419e+06	5.24086e+06	4.58497e+06	5.99377e+06	5.51421e+06	5.94286e+06
81	1.24167e+06	1.44779e+06	1.48745e+06	1.48255e+06	1.51035e+06	1.65087e+06	1.69402e+06	1.81426e+06	1.96053e+06	1.98776e+06	2.27464e+06	2.39815e+06	2.4258e+06	2.85396e+06	2.84852e+06	3.16485e+06	3.20118e+06	3.06037e+06	3.31429e+06	3.06561e+06	2.46297e+06	2.71453e+06	2.23441e+06	3.92961e+06	5.38016e+06	4.8095e+06	4.99508e+06	4.92651e+06	4.30976e+06	5.63308e+06	5.18257e+06
82	1.28755e+06	1.16502e+06	1.35785e+06	1.39477e+06	1.39e+06	1.41611e+06	1.5477e+06	1.58782e+06	1.70041e+06	1.83729e+06	1.86271e+06	2.13091e+06	2.24651e+06	2.27228e+06	2.67262e+06	2.66779e+06	2.96332e+06	2.99744e+06	2.86607e+06	3.10356e+06	2.87094e+06	2.30689e+06	2.54201e+06	2.09289e+06	3.67827e+06	5.03469e+06	4.5004e+06	4.67461e+06	4.61077e+06	4.03337e+06	5.27079e+06
83	1.11287e+06	1.1993e+06	1.08576e+06	1.2649e+06	1.29903e+06	1.29441e+06	1.31876e+06	1.44115e+06	1.47817e+06	1.58288e+06	1.71008e+06	1.73364e+06	1.98264e+06	2.0901e+06	2.11393e+06	2.48567e+06	2.48143e+06	2.75561e+06	2.78742e+06	2.66572e+06	2.8863e+06	2.6702e+06	2.14592e+06	2.36416e+06	1.94692e+06	3.41934e+06	4.67895e+06	4.18216e+06	4.34457e+06	4.28557e+06	3.74859e+06
84	1.00609e+06	1.02831e+06	1.10776e+06	1.00348e+06	1.16847e+06	1.19973e+06	1.19529e+06	1.21782e+06	1.33067e+06	1.36452e+06	1.46108e+06	1.57827e+06	1.59992e+06	1.82911e+06	1.92814e+06	1.94999e+06	2.29221e+06	2.28853e+06	2.54071e+06	2.57014e+06	2.45836e+06	2.66149e+06	2.46245e+06	1.97928e+06	2.1801e+06	1.7958e+06	3.15159e+06	4.31129e+06	3.85328e+06	4.00343e+06	3.94924e+06
85	868496	920617	941100	1.01341e+06	918574	1.06905e+06	1.09739e+06	1.09315e+06	1.11378e+06	1.21684e+06	1.24747e+06	1.33563e+06	1.44255e+06	1.46224e+06	1.67111e+06	1.76149e+06	1.78131e+06	2.09325e+06	2.09013e+06	2.31977e+06	2.34672e+06	2.2451e+06	2.43032e+06	2.2488e+06	1.80786e+06	1.99082e+06	1.64033e+06	2.87644e+06	3.93362e+06	3.51548e+06	3.65286e+06
86	749483	788524	835573	854306	919540	834047	970121	995579	991566	1.01031e+06	1.10362e+06	1.13109e+06	1.21092e+06	1.30764e+06	1.3254e+06	1.51413e+06	1.59592e+06	1.61375e+06	1.89567e+06	1.89309e+06	2.10041e+06	2.12489e+06	2.03331e+06	2.20077e+06	2.03662e+06	1.63758e+06	1.80285e+06	1.48589e+06	2.60337e+06	3.55895e+06	3.18026e+06
87	673157	675401	710215	752323	769307	827658	751234	873245	895914	892143	909024	992810	1.01722e+06	1.08889e+06	1.17565e+06	1.19152e+06	1.36062e+06	1.43401e+06	1.4499e+06	1.70255e+06	1.70044e+06	1.88603e+06	1.90808e+06	1.82624e+06	1.97637e+06	1.82916e+06	1.47108e+06	1.61911e+06	1.33488e+06	2.3366e+06	3.19294e+06
88	525842	599917	601825	632496	669730	684941	736512	668998	777104	797043	793543	808562	882900	904328	967912	1.04481e+06	1.05882e+06	1.20854e+06	1.27361e+06	1.2876e+06	1.51135e+06	1.50966e+06	1.67382e+06	1.69345e+06	1.62118e+06	1.75417e+06	1.62371e+06	1.30616e+06	1.43718e+06	1.18529e+06	2.07253e+06
89	420762	462512	527110	528701	555318	587748	601152	646049	587279	681631	698905	695708	708862	773824	792353	847913	915051	927234	1.05781e+06	1.11464e+06	1.12677e+06	1.32196e+06	1.32063e+06	1.46369e+06	1.48089e+06	1.418e+06	1.53405e+06	1.42015e+06	1.14274e+06	1.25697e+06	1.03694e+06
90	379040	366552	402453	458113	459407	482208	510109	521803	560412	509879	591260	606028	603126	614519	670635	686440	734430	792362	802822	915359	964411	974797	1.14306e+06	1.14206e+06	1.26523e+06	1.28013e+06	1.22607e+06	1.32615e+06	1.22788e+06	988332	1.08661e+06
91	260682	323308	312680	342853	389732	390751	409836	433297	443260	475711	433225	501839	514174	511598	521236	568617	581789	622304	671166	679939	774748	816135	824817	966618	965889	1.06955e+06	1.08216e+06	1.03673e+06	1.1211e+06	1.03819e+06	835848
92	230193	221645	273930	264971	290121	329262	330052	345906	365462	373835	400883	365423	422762	432984	430733	438792	478424	489323	523206	564045	571333	650524	685121	692316	810794	810236	896756	907314	869411	939906	870428
93	170700	192525	185448	228263	220844	241399	273451	274040	286948	302929	309829	331934	302895	349895	358195	356259	362863	395378	404213	432007	465486	471417	536300	564665	570504	667607	667188	738021	746683	715653	773310
94	127235	143062	160860	155041	189964	183863	200603	226735	227171	237660	250664	256266	274267	250522	288861	295585	293951	299304	325820	332980	355639	382939	387736	440672	463795	468515	547762	547386	605169	612203	586708
95	103322	107304	120157	134632	129846	158242	153223	166806	188045	188351	196833	207376	211918	226524	207165	238352	243770	242378	246706	268275	274043	292470	314669	318530	361594	380393	384185	448678	448351	495343	500916
96	77790.3	86967.9	90158.6	100495	112127	108235	131102	127018	137935	155022	155227	162031	170490	174094	185832	170159	195260	199589	198427	201864	219204	223818	238624	256475	259543	294228	309335	312347	364313	363988	401724
97	57289.7	66315.4	73666	76223.7	84521.2	93843.3	90679.5	109070	105749	114511	128234	128360	133811	140584	143417	152836	140135	160304	163756	162787	165497	179402	183090	194956	209281	211704	239605	251716	254099	295920	295458
98	45436.9	51091.5	58566.6	64599.4	66724.1	73573.8	81235.6	78595.3	93811	91036.6	98272.8	109604	109673	114176	119748	122001	129778	119153	135804	138641	137818	139992	151430	154474	164227	176028	177989	201070	211032	212967	247456
99	37767.7	41655	46355.5	52609.8	57593	59381.9	65088.5	71431.4	69205.7	81918	79577	85611.2	95053.6	95078.1	98836.8	103462	105243	111726	102723	116594	118949	118245	119986	129467	132008	140084	149887	151479	170757	179016	180472
100	28856.2	33056.4	36059.1	39685.7	44532.1	48363.7	49735.1	54142.8	59029.1	57262.2	67124.8	65266.2	69927.8	77236.1	77213.3	80107.1	83664.5	84984	89993.8	82912.7	93661.1	95458.5	94876	96173.4	103493	105440	111665	119242	120433	135400	141648
	1.15502e+08	1.2144e+08	1.26212e+08	1.33096e+08	1.39076e+08	1.45597e+08	1.51124e+08	1.56403e+08	1.61699e+08	1.66729e+08	1.7117e+08	1.75482e+08	1.78885e+08	1.8273e+08	1.86611e+08	1.90182e+08	1.93942e+08	1.98731e+08	2.02338e+08	2.05965e+08	2.09421e+08	2.1383e+08	2.19353e+08	2.24161e+08	2.29322e+08	2.34728e+08	2.37627e+08	2.40089e+08	2.42553e+08	2.44301e+08	2.45579e+08

## Sheet: 不同情景下缴费人口与支出人口
Year	Active Employees				Retirees				Total Workforce				Pension System Dependency Ratio
	Baseline Scenario	High Fertility Scenario	Phased Retirement	Gradual Retirement	Baseline Scenario	High Fertility Scenario	Phased Retirement	Gradual Retirement	Baseline Scenario	High Fertility Scenario	Phased Retirement	Gradual Retirement	Baseline Scenario	High Fertility Scenario	Phased Retirement	Gradual Retirement
2020	2.60949e+08	2.60983e+08	2.90059e+08	2.7593e+08	1.15497e+08	1.15502e+08	8.41441e+07	9.93824e+07	3.76446e+08	3.76485e+08	3.74203e+08	3.75312e+08	0.442604	0.442566	0.290093	0.360173
2021	2.59566e+08	2.59616e+08	2.96154e+08	2.74731e+08	1.21432e+08	1.2144e+08	8.20347e+07	1.05139e+08	3.80998e+08	3.81056e+08	3.78188e+08	3.7987e+08	0.467826	0.467765	0.277	0.382697
2022	2.58977e+08	2.59046e+08	3.02064e+08	2.80695e+08	1.26201e+08	1.26212e+08	7.98177e+07	1.02864e+08	3.85178e+08	3.85258e+08	3.81882e+08	3.83559e+08	0.487308	0.487219	0.264241	0.36646
2023	2.56236e+08	2.56328e+08	3.0788e+08	2.78995e+08	1.33082e+08	1.33096e+08	7.74983e+07	1.0865e+08	3.89318e+08	3.89424e+08	3.85378e+08	3.87645e+08	0.519372	0.519242	0.251716	0.389433
2024	2.54654e+08	2.54769e+08	3.14104e+08	2.8533e+08	1.39058e+08	1.39076e+08	7.50836e+07	1.06116e+08	3.93711e+08	3.93845e+08	3.89188e+08	3.91446e+08	0.546066	0.545889	0.23904	0.371906
2025	2.52491e+08	2.52633e+08	3.20342e+08	2.84247e+08	1.45574e+08	1.45597e+08	7.25746e+07	1.11502e+08	3.98065e+08	3.9823e+08	3.92916e+08	3.95749e+08	0.576552	0.576316	0.226554	0.392273
2026	2.51168e+08	2.51339e+08	3.2658e+08	2.9067e+08	1.51097e+08	1.51124e+08	6.99782e+07	1.08706e+08	4.02264e+08	4.02463e+08	3.96558e+08	3.99376e+08	0.601577	0.601277	0.214276	0.373983
2027	2.4995e+08	2.50152e+08	3.27036e+08	2.90585e+08	1.5637e+08	1.56403e+08	7.34855e+07	1.12797e+08	4.0632e+08	4.06555e+08	4.00521e+08	4.03382e+08	0.625605	0.625233	0.224702	0.388173
2028	2.48502e+08	2.48736e+08	3.25266e+08	2.96917e+08	1.6166e+08	1.61699e+08	7.91639e+07	1.09737e+08	4.10162e+08	4.10436e+08	4.0443e+08	4.06654e+08	0.650538	0.650084	0.243382	0.369587
2029	2.47195e+08	2.47464e+08	3.24369e+08	2.94767e+08	1.66682e+08	1.66729e+08	8.37877e+07	1.15713e+08	4.13877e+08	4.14192e+08	4.08157e+08	4.1048e+08	0.674294	0.67375	0.25831	0.392556
2030	2.45707e+08	2.46012e+08	3.22623e+08	3.00527e+08	1.71116e+08	1.7117e+08	8.85467e+07	1.12377e+08	4.16823e+08	4.17182e+08	4.1117e+08	4.12904e+08	0.696422	0.69578	0.274459	0.373935
2031	2.44654e+08	2.44996e+08	3.21452e+08	2.98959e+08	1.75419e+08	1.75482e+08	9.30261e+07	1.17284e+08	4.20074e+08	4.20478e+08	4.14478e+08	4.16243e+08	0.71701	0.716266	0.289393	0.392309
2032	2.44485e+08	2.44866e+08	3.21368e+08	3.05338e+08	1.78812e+08	1.78885e+08	9.63787e+07	1.13666e+08	4.23297e+08	4.2375e+08	4.17746e+08	4.19004e+08	0.731385	0.730542	0.299902	0.372262
2033	2.43643e+08	2.44064e+08	3.19226e+08	3.0326e+08	1.82647e+08	1.8273e+08	1.0167e+08	1.18888e+08	4.26291e+08	4.26794e+08	4.20895e+08	4.22148e+08	0.74965	0.748695	0.318489	0.392032
2034	2.42703e+08	2.43165e+08	3.17857e+08	3.09604e+08	1.86517e+08	1.86611e+08	1.06057e+08	1.14958e+08	4.29221e+08	4.29776e+08	4.23915e+08	4.24562e+08	0.768499	0.767424	0.333663	0.371307
2035	2.41641e+08	2.42146e+08	3.15648e+08	3.08139e+08	1.90077e+08	1.90182e+08	1.10911e+08	1.1901e+08	4.31718e+08	4.32328e+08	4.26559e+08	4.27149e+08	0.786607	0.785405	0.351376	0.386221
2036	2.40934e+08	2.44557e+08	3.17961e+08	3.17961e+08	1.93823e+08	1.93942e+08	1.14777e+08	1.14777e+08	4.34757e+08	4.38499e+08	4.32738e+08	4.32738e+08	0.804465	0.793035	0.360979	0.360979
2037	2.39057e+08	2.45794e+08	3.20312e+08	3.20312e+08	1.98598e+08	1.98731e+08	1.18365e+08	1.18365e+08	4.37655e+08	4.44525e+08	4.38677e+08	4.38677e+08	0.830756	0.808529	0.36953	0.36953
2038	2.38019e+08	2.47843e+08	3.22404e+08	3.22404e+08	2.02189e+08	2.02338e+08	1.21925e+08	1.21925e+08	4.40208e+08	4.50181e+08	4.4433e+08	4.4433e+08	0.849468	0.816396	0.378174	0.378174
2039	2.36687e+08	2.49559e+08	3.24454e+08	3.24454e+08	2.058e+08	2.05965e+08	1.25192e+08	1.25192e+08	4.42486e+08	4.55524e+08	4.49647e+08	4.49647e+08	0.869503	0.825316	0.385855	0.385855
2040	2.352e+08	2.51049e+08	3.26658e+08	3.26658e+08	2.09237e+08	2.09421e+08	1.27878e+08	1.27878e+08	4.44437e+08	4.60469e+08	4.54536e+08	4.54536e+08	0.889616	0.834184	0.391474	0.391474
2041	2.32471e+08	2.51214e+08	3.28572e+08	3.28572e+08	2.13627e+08	2.1383e+08	1.304e+08	1.304e+08	4.46098e+08	4.65043e+08	4.58972e+08	4.58972e+08	0.91894	0.851185	0.396869	0.396869
2042	2.28377e+08	2.49938e+08	3.30899e+08	3.30899e+08	2.1913e+08	2.19353e+08	1.32038e+08	1.32038e+08	4.47508e+08	4.69291e+08	4.62937e+08	4.62937e+08	0.959509	0.877632	0.399029	0.399029
2043	2.2459e+08	2.4888e+08	3.32409e+08	3.32409e+08	2.23916e+08	2.24161e+08	1.34077e+08	1.34077e+08	4.48506e+08	4.73041e+08	4.66486e+08	4.66486e+08	0.996998	0.90068	0.403349	0.403349
2044	2.20102e+08	2.47025e+08	3.33438e+08	3.33438e+08	2.29053e+08	2.29322e+08	1.36127e+08	1.36127e+08	4.49155e+08	4.76347e+08	4.69565e+08	4.69565e+08	1.04067	0.928333	0.408253	0.408253
2045	2.15031e+08	2.44497e+08	3.34307e+08	3.34307e+08	2.34435e+08	2.34728e+08	1.37871e+08	1.37871e+08	4.49465e+08	4.79226e+08	4.72178e+08	4.72178e+08	1.09024	0.960044	0.412408	0.412408
2046	2.11936e+08	2.43861e+08	3.34582e+08	3.34582e+08	2.37307e+08	2.37627e+08	1.39786e+08	1.39786e+08	4.49243e+08	4.81488e+08	4.74368e+08	4.74368e+08	1.11971	0.974438	0.417792	0.417792
2047	2.08918e+08	2.43228e+08	3.33568e+08	3.33568e+08	2.3974e+08	2.40089e+08	1.42658e+08	1.42658e+08	4.48659e+08	4.83316e+08	4.76227e+08	4.76227e+08	1.14753	0.987096	0.427674	0.427674
2048	2.05587e+08	2.42215e+08	3.33209e+08	3.33209e+08	2.42175e+08	2.42553e+08	1.44418e+08	1.44418e+08	4.47762e+08	4.84768e+08	4.77627e+08	4.77627e+08	1.17796	1.00139	0.433416	0.433416
2049	2.02709e+08	2.41516e+08	3.32476e+08	3.32476e+08	2.43904e+08	2.44301e+08	1.46203e+08	1.46203e+08	4.46613e+08	4.85817e+08	4.78679e+08	4.78679e+08	1.20322	1.01153	0.439741	0.439741
2050	1.99906e+08	2.4085e+08	3.31496e+08	3.31496e+08	2.45159e+08	2.45579e+08	1.47819e+08	1.47819e+08	4.45066e+08	4.86429e+08	4.79315e+08	4.79315e+08	1.22637	1.01963	0.445915	0.445915
